# Supplementary material for: The development of synthetic biology: a patent analysis
Source: Syst Synth Biol. 2013 Aug 22;7(4):209–20. doi: 10.1007/s11693-013-9121-7 (PMC3824817; doi:10.1007/s11693-013-9121-7)
Supplement: Supplementary file 1 — Supplementary material (XLSX 673 kb) [file 11693_2013_9121_MOESM1_ESM.xlsx]

## Sheet: Figure 1-4
Total strategy
Zeilenbeschriftungen	USA	Japan	Germany	United Kingdom	France	Canada	South Korea	Australia	Russia	Spain	Netherlands	Denmark	Switzerland	China	Italy	Rest of World	Total
1990	8		1	3				1								0	13
1991	4			2	1								1			0	8
1992	8		0.833333	6	1				0.666667		1.5	1	0.666667		1	1.33333	22
1993	13.75	0.25			1				1			0.833333	0.166667			0	17
1994	10	1	0.533333	1				2			1	1	2.46667			2	21
1995	14.1667	3	1	2.5	1			2	3		2.33333	0.5	1			3.5	34
1996	8	1	3.75	1	1	1				1		3		2		3.25	25
1997	25.6833	1		4.75		5.8		1		1	1	2				2.76667	45
1998	26.5	1	12.5833	4.81667	5.25				2		3	1	1		1	7.85	66
1999	30.2603	8	5.14286	7.7	2.25	2	3	2	2.5				1	2.2		7.94689	74
2000	28.3333	6.33333	7.6	6.075	2	3.66667	2	1.88889	2		2.2	2.875	0.3		1.2	2.52778	69
2001	38.1667	13	5	3.8	3.28571	4.8	1	2	1		1.73333	3.16667	1.66667	1		8.38095	88
2002	34.7262	7	11.1548	1.5	5		1		1.14286	2	2.30952	1	0.75	2	2.75	4.66667	77
2003	31.3667	4.33333	1	3.25	4	2.63333	1.66667	1.66667		2	1	1	1	2	1	5.08333	63
2004	30.8333	10	0.333333	5.49048	2	0.285714	2	2.58333	1			1	1	1	0.2	4.27381	62
2005	43.2244	7	4.85833	2.2	8.83929	1.25		3.8125	1	5		1.25	1.42262		1	7.14286	88
2006	42.4286	6.66667	4.47619	1	4.075	2.58333	2	1	2		0.733333	0.375	0.2	2.5	1	7.9619	79
2007	40.8095	8.95714	8.46667	0.333333	6.80952	1.83333	0.857143	3	3	3	1.33333		0.5		3	13.1	95
2008	37.9827	11.2083	3.97619	4.14286		2	5		2	3	0.5	1.66667	2.82692	2.5		4.19634	81
2009	31.3167	8	3.71667	2.66667	5	2.25	5.33333	1	1	5	3.29091		2.7	2.25	1.4	7.07576	82
2010	35.0758	6	6.2	1	5.33333	0.25	4	1	2.5	1.5	1		1.33333	2.09091	1.2193	17.4974	86
Gesamtergebnis	542.624	103.749	81.625	64.225	58.8429	30.3524	27.8571	25.9514	25.8095	23.5	22.9338	21.6667	20.9995	19.5409	14.7693	110.554	1195
Population (capita in million)	313.5	127.7	81.9	62.3	65.4	35	48.6	22.9	143.1	46.2	16.7	5.6	8	1347.4	59.5
Normalised	USA	Japan	Germany	United Kingdom	France	Canada	South Korea	Australia	Russia	Spain	Netherlands	Denmark	Switzerland	China	Italy
1990	0.0255183	0	0.01221	0.0481541	0	0	0	0.0436681	0	0	0	0	0	0	0
1991	0.0127592	0	0	0.0321027	0.0152905	0	0	0	0	0	0	0	0.125	0	0
1992	0.0255183	0	0.010175	0.0963082	0.0152905	0	0	0	0.00465875	0	0.0898204	0.178571	0.0833333	0	0.0168067
1993	0.0438596	0.00195771	0	0	0.0152905	0	0	0	0.00698812	0	0	0.14881	0.0208333	0	0
1994	0.0318979	0.00783085	0.00651201	0.0160514	0	0	0	0.0873362	0	0	0.0598802	0.178571	0.308333	0	0
1995	0.0451887	0.0234926	0.01221	0.0401284	0.0152905	0	0	0.0873362	0.0209644	0	0.139721	0.0892857	0.125	0	0
1996	0.0255183	0.00783085	0.0457875	0.0160514	0.0152905	0.0285714	0	0	0	0.021645	0	0.535714	0	0.00148434	0
1997	0.0819245	0.00783085	0	0.076244	0	0.165714	0	0.0436681	0	0.021645	0.0598802	0.357143	0	0	0
1998	0.0845295	0.00783085	0.153643	0.0773141	0.0802752	0	0	0	0.0139762	0	0.179641	0.178571	0.125	0	0.0168067
1999	0.0965239	0.0626468	0.0627943	0.123596	0.0344037	0.0571429	0.0617284	0.0873362	0.0174703	0	0	0	0.125	0.00163277	0
2000	0.0903775	0.0495954	0.0927961	0.097512	0.030581	0.104762	0.0411523	0.0824842	0.0139762	0	0.131737	0.513393	0.0375	0	0.0201681
2001	0.121744	0.101801	0.0610501	0.0609952	0.0502403	0.137143	0.0205761	0.0873362	0.00698812	0	0.103792	0.565476	0.208333	0.00074217	0
2002	0.110769	0.054816	0.1362	0.024077	0.0764526	0	0.0205761	0	0.00798642	0.04329	0.138295	0.178571	0.09375	0.00148434	0.0462185
2003	0.100053	0.0339337	0.01221	0.0521669	0.0611621	0.0752381	0.0342936	0.0727802	0	0.04329	0.0598802	0.178571	0.125	0.00148434	0.0168067
2004	0.0983519	0.0783085	0.00407	0.0881296	0.030581	0.00816327	0.0411523	0.112809	0.00698812	0	0	0.178571	0.125	0.00074217	0.00336134
2005	0.137877	0.054816	0.0593203	0.035313	0.135157	0.0357143	0	0.166485	0.00698812	0.108225	0	0.223214	0.177827	0	0.0168067
2006	0.135338	0.0522057	0.0546543	0.0160514	0.0623089	0.0738095	0.0411523	0.0436681	0.0139762	0	0.0439122	0.0669643	0.025	0.00185543	0.0168067
2007	0.130174	0.0701421	0.103378	0.00535045	0.104121	0.052381	0.0176367	0.131004	0.0209644	0.0649351	0.0798403	0	0.0625	0	0.0504202
2008	0.121157	0.0877708	0.0485493	0.0664985	0	0.0571429	0.102881	0	0.0139762	0.0649351	0.0299401	0.297619	0.353365	0.00185543	0
2009	0.0998937	0.0626468	0.0453805	0.0428036	0.0764526	0.0642857	0.109739	0.0436681	0.00698812	0.108225	0.19706	0	0.3375	0.00166988	0.0235294
2010	0.111884	0.0469851	0.0757021	0.0160514	0.0815494	0.00714286	0.0823045	0.0436681	0.0174703	0.0324675	0.0598802	0	0.166667	0.00155181	0.0204924
Total	1.73086	0.812442	0.996642	1.0309	0.899738	0.867211	0.573192	1.13325	0.18036	0.508658	1.37328	3.86905	2.62494	0.0145027	0.248223
1990-2000	0.563616	0.169016	0.396128	0.623462	0.221713	0.35619	0.102881	0.431829	0.078034	0.04329	0.660679	2.18006	0.95	0.00311711	0.0537815
2001-2010	1.16724	0.643426	0.600515	0.407437	0.678025	0.51102	0.470312	0.701419	0.102326	0.465368	0.712601	1.68899	1.67494	0.0113856	0.194442
Countries	USA	Japan	Germany	United Kingdom	France	Canada	South Korea	Australia	Russia	Spain	Netherlands	Denmark	Switzerland	China	Italy
Total	1.73086	0.812442	0.996642	1.0309	0.899738	0.867211	0.573192	1.13325	0.18036	0.508658	1.37328	3.86905	2.62494	0.0145027	0.248223
1990-2000	0.563616	0.169016	0.396128	0.623462	0.221713	0.35619	0.102881	0.431829	0.078034	0.04329	0.660679	2.18006	0.95	0.00311711	0.0537815
2001-2010	1.16724	0.643426	0.600515	0.407437	0.678025	0.51102	0.470312	0.701419	0.102326	0.465368	0.712601	1.68899	1.67494	0.0113856	0.194442
Countries	Total	1990-2000	2001-2010
USA	1.73086	0.563616	1.16724
Japan	0.812442	0.169016	0.643426
Germany	0.996642	0.396128	0.600515
United Kingdom	1.0309	0.623462	0.407437
France	0.899738	0.221713	0.678025
Canada	0.867211	0.35619	0.51102
South Korea	0.573192	0.102881	0.470312
Australia	1.13325	0.431829	0.701419
Russia	0.18036	0.078034	0.102326
Spain	0.508658	0.04329	0.465368
Netherlands	1.37328	0.660679	0.712601
Denmark	3.86905	2.18006	1.68899
Switzerland	2.62494	0.95	1.67494
China	0.0145027	0.00311711	0.0113856
Italy	0.248223	0.0537815	0.194442
	Werte
Zeilenbeschriftungen	1990-2000	2001-2010	Total
Denmark	2.18006	1.68899	3.86905
Switzerland	0.95	1.67494	2.62494
USA	0.563616	1.16724	1.73086
Netherlands	0.660679	0.712601	1.37328
Australia	0.431829	0.701419	1.13325
United Kingdom	0.623462	0.407437	1.0309
Germany	0.396128	0.600515	0.996642
France	0.221713	0.678025	0.899738
Canada	0.35619	0.51102	0.867211
Japan	0.169016	0.643426	0.812442
South Korea	0.102881	0.470312	0.573192
Spain	0.04329	0.465368	0.508658
Italy	0.0537815	0.194442	0.248223
Russia	0.078034	0.102326	0.18036
China	0.00311711	0.0113856	0.0145027
Gesamtergebnis	6.83379	10.0294	16.8632
Parts totals
	Knowledge	Enabling technologies	Applications
1990	8	3	2
1991	5		3
1992	10	5	7
1993	6	4	7
1994	12	2	7
1995	17	5	12
1996	13	3	9
1997	29	9	7
1998	41	9	16
1999	44	7	23
2000	30	12	27
2001	49	14	25
2002	39	15	23
2003	37	9	17
2004	26	14	22
2005	46	22	20
2006	42	12	25
2007	51	5	39
2008	43	13	25
2009	41	2	39
2010	40	10	36
Total	629	175	391

## Sheet: Figure 5
Year	Annual WIPO patent applications	Annual WIPO patents accumulative	SB patens	SB patents accumulative	Proportion synthetic biology patent applications
1990	21935	21935	13	13	0.00059266	1
1991	24150	46085	8	21	0.00045568	0.768872
1992	27782	73867	22	43	0.000582127	0.982228
1993	32754	106621	17	60	0.000562741	0.949517
1994	37473	144094	21	81	0.000562133	0.948491
1995	45803	189897	34	115	0.000605591	1.02182
1996	55149	245046	25	140	0.000571321	0.963995
1997	64621	309667	45	185	0.000597416	1.00802
1998	72813	382480	66	251	0.000656243	1.10728
1999	88914	471394	74	325	0.000689444	1.16331
2000	105290	576684	69	394	0.000683216	1.1528
2001	107558	684242	88	482	0.000704429	1.18859
2002	109771	794013	77	559	0.000704019	1.1879
2003	118943	912956	63	622	0.000681303	1.14957
2004	133256	1046212	62	684	0.000653787	1.10314
2005	145030	1191242	88	772	0.000648063	1.09348
2006	154515	1345757	79	851	0.000632358	1.06698
2007	159911	1505668	95	946	0.000628293	1.06012
2008	150283	1655951	81	1027	0.000620187	1.04645
2009	156610	1812561	82	1109	0.000611841	1.03236
2010	171925	1984486	86	1195	0.000602171	1.01605

## Sheet: Figure 6
Zeilenbeschriftungen	Summe von Weight patent ID	Organisation type
THE REGENTS OF THE UNIVERSITY OF CALIFORNIA	9.1244	University & College
HYBRIDON, INC.	6.64286	Company
YALE UNIVERSITY	4.825	University & College
NOVO NORDISK A/S	4.2	Company
ZENECA LIMITED	4	Company
THE SCRIPPS RESEARCH INSTITUTE	3.93452	Research institute
CELLECTIS	3.90476	Company
AGRITOPE, INC.	3.33333	Company
AVIGENICS, INC.	3.16667	Company
BOARD OF REGENTS, THE UNIVERSITY OF TEXAS SYSTEM	3.08333	University & College
PRESIDENT AND FELLOWS OF HARVARD COLLEGE	2.95	University & College
SCHULTZ, PETER, G.	2.76786	Individual
CORNELL RESEARCH FOUNDATION, INC.	2.66667	Company
FRED HUTCHINSON CANCER RESEARCH CENTER	2.58333	Research institute
BREAKER, RONALD, R.	2.325	Individual
DSM IP ASSETS B.V.	2.3	Company
GENENCOR INTERNATIONAL, INC.	2.24359	Company
DEGUSSA AG	2.16667	Company
BAYLOR COLLEGE OF MEDICINE	2.16667	University & College
NOVOZYMES A/S	2.125	Company
Zeilenbeschriftungen	Summe von Summe von Weight patent ID
Company	36.7495
University & College	22.1494
Research institute	6.51786
Individual	5.09286
Gesamtergebnis	70.5097

## Sheet: Figure 7-8
Anzahl von Label	Spaltenbeschriftungen
Zeilenbeschriftungen	Industrial biotechnology	Medicine	Energy	Chemical	Fuel	Nanotechnology	Environmental remediation	Material	Gesamtergebnis
1990	1		1						2
1991	1	1					1		3
1992	5		1					1	7
1993	2	1	1	2			1		7
1994	4					1	2		7
1995	5	2	1	2	1		1		12
1996	4	2	2	1					9
1997	4	1		1			1		7
1998	3	6	3	1	1		2		16
1999	9	4	2	3	1	2	2		23
2000	9	6	4	4	1	1	2		27
2001	13	1	3	1	2	2	3		25
2002	14	1	1	3	2	1	1		23
2003	6	3	1		1	3	3		17
2004	10	2	4	3	1	1	1		22
2005	6	3	6	2	1	2			20
2006	7	3	6	2	2	5			25
2007	17	6	3	4	3	3	2	1	39
2008	10	1	2		5	6	1		25
2009	10	9	1	5	7	2	5		39
2010	10	2	4	4	8	6	2		36
Gesamtergebnis	150	54	46	38	36	35	30	2	391
Zeilenbeschriftungen	Industrial biotechnology	Medicine	Energy	Chemical	Fuel	Nanotechnology	Environmental remediation	Material	Gesamtergebnis
1990	1		1						2
1991	1	1					1		3
1992	5		1					1	7
1993	2	1	1	2			1		7
1994	4					1	2		7
1995	5	2	1	2	1		1		12
1996	4	2	2	1					9
1997	4	1		1			1		7
1998	3	6	3	1	1		2		16
1999	9	4	2	3	1	2	2		23
2000	9	6	4	4	1	1	2		27
2001	13	1	3	1	2	2	3		25
2002	14	1	1	3	2	1	1		23
2003	6	3	1		1	3	3		17
2004	10	2	4	3	1	1	1		22
2005	6	3	6	2	1	2			20
2006	7	3	6	2	2	5			25
2007	17	6	3	4	3	3	2	1	39
2008	10	1	2		5	6	1		25
2009	10	9	1	5	7	2	5		39
2010	10	2	4	4	8	6	2		36
Gesamtergebnis	150	54	46	38	36	35	30	2	391

## Sheet: Figure 9
Zeilenbeschriftungen	Summe von Weight patent ID
C12N	742.139
C12P	186.644
C12Q	249.08
C12S	7.19369
C40B	9.94286
Gesamtergebnis	1195
US 1267295	US	1267295	2001	WARNER-LAMBERT COMPANY LLC	G06F 19/20	G06F	NO	YES	A method and system for analyzing gene expression data using a smooth response surface algorithm	a method and system for analyzing gene expression data using a smooth response surface algorithm	EP	A Smooth Response Surface (SRS) algorithm is provided as a more elaborate data mining technique for analyzing gene expression data, as well as computationally constructing a gene regulatory network. A three-dimensional smooth response surface is generated to capture the biological relationship between the target and activator-repressor. This novel technique is applied to functionally describe tri…	Part 2
JP 1288835	JP	1288835	2001	Hitachi, Ltd.	G06F 19/18	G06F	NO	YES	A method for defining gene hunting studies	a method for defining gene hunting studies	EP	The invention relates to a method for defining or controlling a gene hunting study which is used to determine certain genetic data. Essentially, what is done is to specify the loci to have an initial population specifying the loci of reference markers and the locus of at least one test locus which corresponds to what is postulated to be the locus where a mutation may be causing a particular disea…	Part 2
AN 1113382	AN	1113382	1999	Applied Research Systems ARS Holding N.V.	G06F 19/20	G06F	NO	YES	A method for the identification of gene transcripts with improved efficiency in the treatment of errors	a method for the identification of gene transcripts with improved efficiency in the treatment of errors	EP	A method for identification of gene transcripts comprises the steps of: generating a set of raw sequences by sequencing of biological material; isolating ditags from the set of raw sequences; isolating tags from the ditags; determining abundance of the tags; and identifying the tags, the method providing a step of reducing the amount of sequencing errors by using a statistical model for sequencin…	Part 2
2005131649		2005131649	2003	RUBIN DAVID	G06F 19/18	G06F	NO	YES	Advanced databasing system for chemical, molecular and cellular biology	advanced databasing system for chemical, molecular and cellular biology	US	The present invention relates to systems and methods for biomedical drug research, addressing major molecular, cell biological and biochemical information management issues within drug discovery and basic biomedical science. The invention allows scientists to enter biological, chemical, and/or molecular data into a central database, analyze the data entries according to entry attributes, and grap…	Part 2
CN 2005131649	CN	2005131649	2003	BAI LIN	G06F 19/18	G06F	NO	YES	Advanced databasing system for chemical, molecular and cellular biology	advanced databasing system for chemical, molecular and cellular biology	US	The present invention relates to systems and methods for biomedical drug research, addressing major molecular, cell biological and biochemical information management issues within drug discovery and basic biomedical science. The invention allows scientists to enter biological, chemical, and/or molecular data into a central database, analyze the data entries according to entry attributes, and grap…	Part 2
US 2005131649	US	2005131649	2003	EVSTRATOVSKI DMITRI	G06F 19/18	G06F	NO	YES	Advanced databasing system for chemical, molecular and cellular biology	advanced databasing system for chemical, molecular and cellular biology	US	The present invention relates to systems and methods for biomedical drug research, addressing major molecular, cell biological and biochemical information management issues within drug discovery and basic biomedical science. The invention allows scientists to enter biological, chemical, and/or molecular data into a central database, analyze the data entries according to entry attributes, and grap…	Part 2
US 2005131649	US	2005131649	2003	LARSEN CHRISTOPHER N.	G06F 19/18	G06F	NO	YES	Advanced databasing system for chemical, molecular and cellular biology	advanced databasing system for chemical, molecular and cellular biology	US	The present invention relates to systems and methods for biomedical drug research, addressing major molecular, cell biological and biochemical information management issues within drug discovery and basic biomedical science. The invention allows scientists to enter biological, chemical, and/or molecular data into a central database, analyze the data entries according to entry attributes, and grap…	Part 2
US 2005131649	US	2005131649	2003	OSBORNE BRIAN	G06F 19/18	G06F	NO	YES	Advanced databasing system for chemical, molecular and cellular biology	advanced databasing system for chemical, molecular and cellular biology	US	The present invention relates to systems and methods for biomedical drug research, addressing major molecular, cell biological and biochemical information management issues within drug discovery and basic biomedical science. The invention allows scientists to enter biological, chemical, and/or molecular data into a central database, analyze the data entries according to entry attributes, and grap…	Part 2
US 2005131649	US	2005131649	2003	REN CHUYU	G06F 19/18	G06F	NO	YES	Advanced databasing system for chemical, molecular and cellular biology	advanced databasing system for chemical, molecular and cellular biology	US	The present invention relates to systems and methods for biomedical drug research, addressing major molecular, cell biological and biochemical information management issues within drug discovery and basic biomedical science. The invention allows scientists to enter biological, chemical, and/or molecular data into a central database, analyze the data entries according to entry attributes, and grap…	Part 2
US 2005131649	US	2005131649	2003	STAFFORD GRACE	G06F 19/18	G06F	NO	YES	Advanced databasing system for chemical, molecular and cellular biology	advanced databasing system for chemical, molecular and cellular biology	US	The present invention relates to systems and methods for biomedical drug research, addressing major molecular, cell biological and biochemical information management issues within drug discovery and basic biomedical science. The invention allows scientists to enter biological, chemical, and/or molecular data into a central database, analyze the data entries according to entry attributes, and grap…	Part 2
US 2002019746	US	2002019746	2000	KEAN JAMES R.	G06F 19/18	G06F	NO	YES	Aggregating persons with a select profile for further medical characterization	aggregating persons with a select profile for further medical characterization	US	A method for aggregating persons with a select profile for further medical studies. The method includes browsing one or more selected electronic sites directed to medical information by a user of a selected profile at a client location, which is coupled to a worldwide area network of computers comprising an Internet. The method also includes profiling user (e.g., observed) for selected area of me…	Part 2
US 2002019746	US	2002019746	2000	RIENHOFF HUGH Y.	G06F 19/18	G06F	NO	YES	Aggregating persons with a select profile for further medical characterization	aggregating persons with a select profile for further medical characterization	US	A method for aggregating persons with a select profile for further medical studies. The method includes browsing one or more selected electronic sites directed to medical information by a user of a selected profile at a client location, which is coupled to a worldwide area network of computers comprising an Internet. The method also includes profiling user (e.g., observed) for selected area of me…	Part 2
GB 2006046263	GB	2006046263	2004	The Secretary of State for the Home Department	G06F 19/18	G06F	NO	YES	Analysis	analysis	US	A method for processing results, particularly from, the method comprising: obtaining from the results information concerning the single nucleotide polymorphisms implied for one or more loci, the information including identity information on the single nucleotide polymorphism or polymorphisms of a locus and a value related to the level detected for each identity; comparing each value with a first …	Part 2
GB 1096411	GB	1096411	1999	SMITHKLINE BEECHAM PLC	G06F 19/18	G06F	NO	YES	Analysis and prediction of protein functional sub-types from protein sequence alignments	analysis and prediction of protein functional sub-types from protein sequence alignments	EP	Here we present a method for analysis and prediction of functional sub-types from multiple protein sequence alignments. Given an alignment and set of proteins grouped into sub-types according to some definition of function, such as enzymatic specificity, the method identifies positions that are indicative of functional differences by subtraction of sequence profiles, and analysis of positional en…	Part 2
GB 1096411	GB	1096411	1999	SMITHKLINE BEECHAM PLC	G06F 19/18	G06F	NO	YES	Analysis and prediction of protein functional sub-types from protein sequence alignments	analysis and prediction of protein functional sub-types from protein sequence alignments	EP	Here we present a method for analysis and prediction of functional sub-types from multiple protein sequence alignments. Given an alignment and set of proteins grouped into sub-types according to some definition of function, such as enzymatic specificity, the method identifies positions that are indicative of functional differences by subtraction of sequence profiles, and analysis of positional en…	Part 2
GB 1096411	GB	1096411	1999	SMITHKLINE BEECHAM PLC	G06F 19/16	G06F	NO	YES	Analysis and prediction of protein functional sub-types from protein sequence alignments	analysis and prediction of protein functional sub-types from protein sequence alignments	EP	Here we present a method for analysis and prediction of functional sub-types from multiple protein sequence alignments. Given an alignment and set of proteins grouped into sub-types according to some definition of function, such as enzymatic specificity, the method identifies positions that are indicative of functional differences by subtraction of sequence profiles, and analysis of positional en…	Part 2
GB 1096411	GB	1096411	1999	SMITHKLINE BEECHAM PLC	G06F 19/16	G06F	NO	YES	Analysis and prediction of protein functional sub-types from protein sequence alignments	analysis and prediction of protein functional sub-types from protein sequence alignments	EP	Here we present a method for analysis and prediction of functional sub-types from multiple protein sequence alignments. Given an alignment and set of proteins grouped into sub-types according to some definition of function, such as enzymatic specificity, the method identifies positions that are indicative of functional differences by subtraction of sequence profiles, and analysis of positional en…	Part 2
US 1096411	US	1096411	1999	SMITHKLINE BEECHAM CORPORATION	G06F 19/18	G06F	NO	YES	Analysis and prediction of protein functional sub-types from protein sequence alignments	analysis and prediction of protein functional sub-types from protein sequence alignments	EP	Here we present a method for analysis and prediction of functional sub-types from multiple protein sequence alignments. Given an alignment and set of proteins grouped into sub-types according to some definition of function, such as enzymatic specificity, the method identifies positions that are indicative of functional differences by subtraction of sequence profiles, and analysis of positional en…	Part 2
US 1096411	US	1096411	1999	SMITHKLINE BEECHAM CORPORATION	G06F 19/18	G06F	NO	YES	Analysis and prediction of protein functional sub-types from protein sequence alignments	analysis and prediction of protein functional sub-types from protein sequence alignments	EP	Here we present a method for analysis and prediction of functional sub-types from multiple protein sequence alignments. Given an alignment and set of proteins grouped into sub-types according to some definition of function, such as enzymatic specificity, the method identifies positions that are indicative of functional differences by subtraction of sequence profiles, and analysis of positional en…	Part 2
US 1096411	US	1096411	1999	SMITHKLINE BEECHAM CORPORATION	G06F 19/16	G06F	NO	YES	Analysis and prediction of protein functional sub-types from protein sequence alignments	analysis and prediction of protein functional sub-types from protein sequence alignments	EP	Here we present a method for analysis and prediction of functional sub-types from multiple protein sequence alignments. Given an alignment and set of proteins grouped into sub-types according to some definition of function, such as enzymatic specificity, the method identifies positions that are indicative of functional differences by subtraction of sequence profiles, and analysis of positional en…	Part 2
US 1096411	US	1096411	1999	SMITHKLINE BEECHAM CORPORATION	G06F 19/16	G06F	NO	YES	Analysis and prediction of protein functional sub-types from protein sequence alignments	analysis and prediction of protein functional sub-types from protein sequence alignments	EP	Here we present a method for analysis and prediction of functional sub-types from multiple protein sequence alignments. Given an alignment and set of proteins grouped into sub-types according to some definition of function, such as enzymatic specificity, the method identifies positions that are indicative of functional differences by subtraction of sequence profiles, and analysis of positional en…	Part 2
GB 2002007248	GB	2002007248	2000	BUCKLETON JOHN SIMON	G06F 19/18	G06F	NO	YES	Analysis of DNA samples	analysis of dna samples	US	The invention provides an improved method for obtaining information about DNA analysis of samples of uncertain origin by establishing the likelihood that they arose in certain manners compared with other possible manners. In this way all of the analysis information is taken into account and likelihood ratios are provided to express the results. The invention is particularly useful in analysing sm…	Part 2
GB 2002007248	GB	2002007248	2000	GILL PETER DAVID	G06F 19/18	G06F	NO	YES	Analysis of DNA samples	analysis of dna samples	US	The invention provides an improved method for obtaining information about DNA analysis of samples of uncertain origin by establishing the likelihood that they arose in certain manners compared with other possible manners. In this way all of the analysis information is taken into account and likelihood ratios are provided to express the results. The invention is particularly useful in analysing sm…	Part 2
GB 2002007248	GB	2002007248	2000	WHITAKER JONATHON PAUL	G06F 19/18	G06F	NO	YES	Analysis of DNA samples	analysis of dna samples	US	The invention provides an improved method for obtaining information about DNA analysis of samples of uncertain origin by establishing the likelihood that they arose in certain manners compared with other possible manners. In this way all of the analysis information is taken into account and likelihood ratios are provided to express the results. The invention is particularly useful in analysing sm…	Part 2
GB 2005064500	GB	2005064500	2000	THE SECRETARY OF STATE FOR THE HOME DEPARTMENT	G06F 19/18	G06F	NO	YES	Analysis of DNA samples	analysis of dna samples	US	The invention provides an improved method for obtaining information about DNA analysis of samples of uncertain origin by establishing the likelihood that they arose in certain manners compared with other possible manners. In this way all of the analysis information is taken into account and likelihood ratios are provided to express the results. The invention is particularly useful in analysing sm…	Part 2
GB 2008286782	GB	2008286782	2000	The Secretary of State for the Home Department, c/o The Forensic Science Service	G06F 19/18	G06F	NO	YES	ANALYSIS OF DNA SAMPLES	analysis of dna samples	US	The invention provides an improved method for obtaining information about DNA analysis of samples of uncertain origin by establishing the likelihood that they arose in certain manners compared with other possible manners. In this way all of the analysis information is taken into account and likelihood ratios are provided to express the results. The invention is particularly useful in analysing sm…	Part 2
GB 2010216144	GB	2010216144	2000	Forensic Science Service Ltd.	G06F 19/18	G06F	NO	YES	ANALYSIS OF DNA SAMPLES	analysis of dna samples	US	The invention provides an improved method for obtaining information about DNA analysis of samples of uncertain origin by establishing the likelihood that they arose in certain manners compared with other possible manners. In this way all of the analysis information is taken into account and likelihood ratios are provided to express the results. The invention is particularly useful in analysing sm…	Part 2
GB 2012123687	GB	2012123687	2000	Forensic Science Service Ltd.	G06F 19/18	G06F	NO	YES	ANALYSIS OF DNA SAMPLES	analysis of dna samples	US	The invention provides an improved method for obtaining information about DNA analysis of samples of uncertain origin by establishing the likelihood that they arose in certain manners compared with other possible manners. In this way all of the analysis information is taken into account and likelihood ratios are provided to express the results. The invention is particularly useful in analysing sm…	Part 2
US 2012004853	US	2012004853	2009	ROCHE DIAGNOSTICS OPERATIONS, INC.	G06F 19/10	G06F	NO	YES	Analysis System And Computer Implemented Method For Analyzing Biological Samples	analysis system and computer implemented method for analyzing biological samples	US	Analysis system and computer implemented method for analyzing biological samples are disclosed. The system has at least one analyzer for performing an analysis and a decision unit being operable to determine in response to the receipt of the analysis request whether results obtained from performing the analysis on the sample indicated in the analysis request are valid. This determination is execu…	Part 2
US 2012109531	US	2012109531	2010	ROCHE DIAGNOSTICS OPERATIONS, INC.	G06F 19/10	G06F	NO	YES	ANALYSIS SYSTEM FOR ANALYZING BIOLOGICAL SAMPLES	analysis system for analyzing biological samples	US	An analysis system for analyzing biological samples is disclosed, and which may comprise two or more analysis system components for performing an analysis. A sample workflow manager and an instrument manager coupled to the sample workflow manager may be coupled to the system components for receiving a process status from the system components, wherein the sample workflow manager provides at least…	Part 2
US 2005143933	US	2005143933	2002	MINOR JAMES	G06F 19/20	G06F	NO	YES	Analyzing and correcting biological assay data using a signal allocation model	analyzing and correcting biological assay data using a signal allocation model	US	Data from a biological assay are analyzed and corrected to deconvolve and estimate the expression of a target material using the measured signals from a target probe and on or more homologous probes. The expressions of target and non-target material in a biological sample are allocated to the measured signals of multiple probes. The SIAM is used to correct the biological assay data to obtain more…	Part 2
US 1939778	US	1939778	2006	Agilent Technologies, Inc.	G06F 19/20	G06F	NO	YES	Analyzing CGH data to identify aberrations	analyzing cgh data to identify aberrations	EP	Methods, systems and computer readable media for calling out genetic aberrations. Log ratio noise associated with log ratio signals read from respective probes on at least one array for signals representative of the same chromosomal locations in a test sample of nucleic acids and a reference sample of nucleic acids applied to the at least one array are estimated. Outliers for log ratio values fro…	Part 2
US 1939778	US	1939778	2006	Agilent Technologies, Inc.	G06F 19/20	G06F	NO	YES	Analyzing CGH data to identify aberrations	analyzing cgh data to identify aberrations	EP	Methods, systems and computer readable media for calling out genetic aberrations. Log ratio noise associated with log ratio signals read from respective probes on at least one array for signals representative of the same chromosomal locations in a test sample of nucleic acids and a reference sample of nucleic acids applied to the at least one array are estimated. Outliers for log ratio values fro…	Part 2
US 2002065608	US	2002065608	2000	MAKARA GERGELY M.	G06F 19/16	G06F	NO	YES	Analyzing molecular diversity by total pharmacophore diversity	analyzing molecular diversity by total pharmacophore diversity	US	A system and method capture the three-dimensional shape and functionality of molecules by the analysis of relevant intramolecular distances to generate a short and descriptive pharmacophoric fingerprint for each molecule. These fingerprints can then be used for diversity analysis, clustering, or database searching.	Part 2
US 2005059034	US	2005059034	2003	SIEDLER PETER G.	G06F 19/18	G06F	NO	YES	Anonymous testing system and kit	anonymous testing system and kit	US	Disclosed are methods and kits for conducting anonymous genetic testing. The methods and kits include provide a patient with an Alias ID and Password. The Alias ID is used to track a genetic sample from the patient. Both the Alias ID and Password are then used by the patient to obtain the results of the genetic test. The methods and kits allow a patient to have a genetic test performed while rema…	Part 2
US 2005059034	US	2005059034	2003	TYLER TROY S.	G06F 19/18	G06F	NO	YES	Anonymous testing system and kit	anonymous testing system and kit	US	Disclosed are methods and kits for conducting anonymous genetic testing. The methods and kits include provide a patient with an Alias ID and Password. The Alias ID is used to track a genetic sample from the patient. Both the Alias ID and Password are then used by the patient to obtain the results of the genetic test. The methods and kits allow a patient to have a genetic test performed while rema…	Part 2
US 2003228573	US	2003228573	2002	University of Maryland, Baltimore County	G06F 19/16	G06F	NO	YES	Antiviral inhibition of capsid proteins	antiviral inhibition of capsid proteins	US	Methods for evaluating the antiviral activity of test compounds are provided. Further aspects of the methods involve the retroviral capsid protein of HIV-1. In another aspect, methods of reducing mortality associated with AIDS with a compound that binds to the apical cleft near the C-terminal end of the N-terminal domain of the HIV-1 capsid protein are provided. Derivatives of CAP-1, CAP-2, CAP-3…	Part 2
US 7361459	US	7361459	2002	University of Maryland, Baltimore County	G06F 19/16	G06F	NO	YES	Antiviral inhibition of capsid proteins	antiviral inhibition of capsid proteins	US	Methods for evaluating the antiviral activity of test compounds are provided. Further aspects of the methods involve the retroviral capsid protein of HIV-1. In another aspect, methods of reducing mortality associated with AIDS with a compound that binds to the apical cleft near the C-terminal end of the N-terminal domain of the HIV-1 capsid protein are provided. Derivatives of CAP-1, CAP-2, CAP-3…	Part 2
2005038610		2005038610	1997	STREET ARTHUR	G06F 19/18	G06F	NO	YES	Apparatus and method for automated protein design	apparatus and method for automated protein design	US	The present invention relates to apparatus and methods for quantitative protein design and optimization.	Part 2
2005038610		2005038610	1997	STREET ARTHUR	G06F 19/16	G06F	NO	YES	Apparatus and method for automated protein design	apparatus and method for automated protein design	US	The present invention relates to apparatus and methods for quantitative protein design and optimization.	Part 2
US 1255209	US	1255209	1997	CALIFORNIA INSTITUTE OF TECHNOLOGY	G06F 19/18	G06F	NO	YES	Apparatus and method for automated protein design	apparatus and method for automated protein design	EP	The present invention relates to apparatus and methods for quantitative protein design and optimisation.	Part 2
US 1255209	US	1255209	1997	CALIFORNIA INSTITUTE OF TECHNOLOGY	G06F 19/18	G06F	NO	YES	Apparatus and method for automated protein design	apparatus and method for automated protein design	EP	The present invention relates to apparatus and methods for quantitative protein design and optimisation.	Part 2
US 1255209	US	1255209	1997	CALIFORNIA INSTITUTE OF TECHNOLOGY	G06F 19/16	G06F	NO	YES	Apparatus and method for automated protein design	apparatus and method for automated protein design	EP	The present invention relates to apparatus and methods for quantitative protein design and optimisation.	Part 2
US 1255209	US	1255209	1997	CALIFORNIA INSTITUTE OF TECHNOLOGY	G06F 19/16	G06F	NO	YES	Apparatus and method for automated protein design	apparatus and method for automated protein design	EP	The present invention relates to apparatus and methods for quantitative protein design and optimisation.	Part 2
US 2001032052	US	2001032052	1997	The California Institute of Technology	G06F 19/18	G06F	NO	YES	Apparatus and method for automated protein design	apparatus and method for automated protein design	US	The present invention relates to apparatus and methods for quantitative protein design and optimization.	Part 2
US 2001032052	US	2001032052	1997	The California Institute of Technology	G06F 19/16	G06F	NO	YES	Apparatus and method for automated protein design	apparatus and method for automated protein design	US	The present invention relates to apparatus and methods for quantitative protein design and optimization.	Part 2
US 2001039480	US	2001039480	1997	California Institute of Technology	G06F 19/18	G06F	NO	YES	Apparatus and method for automated protein design	apparatus and method for automated protein design	US	The present invention relates to apparatus and methods for quantitative protein design and optimization.	Part 2
US 2001039480	US	2001039480	1997	California Institute of Technology	G06F 19/16	G06F	NO	YES	Apparatus and method for automated protein design	apparatus and method for automated protein design	US	The present invention relates to apparatus and methods for quantitative protein design and optimization.	Part 2
US 2002004706	US	2002004706	1997	California Institute of Technology	G06F 19/18	G06F	NO	YES	Apparatus and method for automated protein design	apparatus and method for automated protein design	US	The present invention relates to apparatus and methods for quantitative protein design and optimization.	Part 2
US 2002004706	US	2002004706	1997	California Institute of Technology	G06F 19/16	G06F	NO	YES	Apparatus and method for automated protein design	apparatus and method for automated protein design	US	The present invention relates to apparatus and methods for quantitative protein design and optimization.	Part 2
US 2002106694	US	2002106694	1997	California Institute of Technology	G06F 19/18	G06F	NO	YES	Apparatus and method for automated protein design	apparatus and method for automated protein design	US	The present invention relates to apparatus and methods for quantitative protein design and optimization.	Part 2
US 2002106694	US	2002106694	1997	California Institute of Technology	G06F 19/16	G06F	NO	YES	Apparatus and method for automated protein design	apparatus and method for automated protein design	US	The present invention relates to apparatus and methods for quantitative protein design and optimization.	Part 2
US 2005038610	US	2005038610	1997	DAHIYAT BASSIL I.	G06F 19/18	G06F	NO	YES	Apparatus and method for automated protein design	apparatus and method for automated protein design	US	The present invention relates to apparatus and methods for quantitative protein design and optimization.	Part 2
US 2005038610	US	2005038610	1997	DAHIYAT BASSIL I.	G06F 19/16	G06F	NO	YES	Apparatus and method for automated protein design	apparatus and method for automated protein design	US	The present invention relates to apparatus and methods for quantitative protein design and optimization.	Part 2
US 2005038610	US	2005038610	1997	GORDON D. BENJAMIN	G06F 19/18	G06F	NO	YES	Apparatus and method for automated protein design	apparatus and method for automated protein design	US	The present invention relates to apparatus and methods for quantitative protein design and optimization.	Part 2
US 2005038610	US	2005038610	1997	GORDON D. BENJAMIN	G06F 19/16	G06F	NO	YES	Apparatus and method for automated protein design	apparatus and method for automated protein design	US	The present invention relates to apparatus and methods for quantitative protein design and optimization.	Part 2
US 2005038610	US	2005038610	1997	MAYO STEPHEN L.	G06F 19/18	G06F	NO	YES	Apparatus and method for automated protein design	apparatus and method for automated protein design	US	The present invention relates to apparatus and methods for quantitative protein design and optimization.	Part 2
US 2005038610	US	2005038610	1997	MAYO STEPHEN L.	G06F 19/16	G06F	NO	YES	Apparatus and method for automated protein design	apparatus and method for automated protein design	US	The present invention relates to apparatus and methods for quantitative protein design and optimization.	Part 2
US 6188965	US	6188965	1997	California Institute of Technology	G06F 19/18	G06F	NO	YES	Apparatus and method for automated protein design	apparatus and method for automated protein design	US	The present invention relates to apparatus and methods for quantitative protein design and optimization.	Part 2
US 6188965	US	6188965	1997	California Institute of Technology	G06F 19/16	G06F	NO	YES	Apparatus and method for automated protein design	apparatus and method for automated protein design	US	The present invention relates to apparatus and methods for quantitative protein design and optimization.	Part 2
US 6269312	US	6269312	1997	California Institute of Technology	G06F 19/18	G06F	NO	YES	Apparatus and method for automated protein design	apparatus and method for automated protein design	US	The present invention relates to apparatus and methods for quantitative protein design and optimization.	Part 2
US 6269312	US	6269312	1997	California Institute of Technology	G06F 19/16	G06F	NO	YES	Apparatus and method for automated protein design	apparatus and method for automated protein design	US	The present invention relates to apparatus and methods for quantitative protein design and optimization.	Part 2
US 6708120	US	6708120	1997	California Institute of Technology	G06F 19/18	G06F	NO	YES	Apparatus and method for automated protein design	apparatus and method for automated protein design	US	The present invention relates to apparatus and methods for quantitative protein design and optimization.	Part 2
US 6708120	US	6708120	1997	California Institute of Technology	G06F 19/16	G06F	NO	YES	Apparatus and method for automated protein design	apparatus and method for automated protein design	US	The present invention relates to apparatus and methods for quantitative protein design and optimization.	Part 2
US 6792356	US	6792356	1997	California Institute of Technology	G06F 19/18	G06F	NO	YES	Apparatus and method for automated protein design	apparatus and method for automated protein design	US	The present invention relates to apparatus and methods for quantitative protein design and optimization.	Part 2
US 6792356	US	6792356	1997	California Institute of Technology	G06F 19/16	G06F	NO	YES	Apparatus and method for automated protein design	apparatus and method for automated protein design	US	The present invention relates to apparatus and methods for quantitative protein design and optimization.	Part 2
US 6801861	US	6801861	1997	California Institute of Technology	G06F 19/18	G06F	NO	YES	Apparatus and method for automated protein design	apparatus and method for automated protein design	US	The present invention relates to apparatus and methods for quantitative protein design and optimization.	Part 2
US 6801861	US	6801861	1997	California Institute of Technology	G06F 19/16	G06F	NO	YES	Apparatus and method for automated protein design	apparatus and method for automated protein design	US	The present invention relates to apparatus and methods for quantitative protein design and optimization.	Part 2
US 6804611	US	6804611	1997	California Institute of Technology	G06F 19/18	G06F	NO	YES	Apparatus and method for automated protein design	apparatus and method for automated protein design	US	The present invention relates to apparatus and methods for quantitative protein design and optimization.	Part 2
US 6804611	US	6804611	1997	California Institute of Technology	G06F 19/16	G06F	NO	YES	Apparatus and method for automated protein design	apparatus and method for automated protein design	US	The present invention relates to apparatus and methods for quantitative protein design and optimization.	Part 2
US 6950754	US	6950754	1997	The California Institute of Technology	G06F 19/18	G06F	NO	YES	Apparatus and method for automated protein design	apparatus and method for automated protein design	US	The present invention relates to apparatus and methods for quantitative protein design and optimization.	Part 2
US 6950754	US	6950754	1997	The California Institute of Technology	G06F 19/16	G06F	NO	YES	Apparatus and method for automated protein design	apparatus and method for automated protein design	US	The present invention relates to apparatus and methods for quantitative protein design and optimization.	Part 2
US 2010114468	US	2010114468	2008	Segway, Inc.	G06F 19/10	G06F	NO	YES	Apparatus and method for control of a vehicle	apparatus and method for control of a vehicle	US	An apparatus and method for transporting a payload over a surface is provided. A vehicle supports a payload with a support partially enclosed by an enclosure. Two laterally disposed ground-contacting elements are coupled to at least one of the enclosure or support. A motorized drive is coupled to the ground-contacting elements. A controller coupled to the drive governs the operation of the drive …	Part 2
US 8170780	US	8170780	2008	Segway, Inc.	G06F 19/10	G06F	NO	YES	Apparatus and method for control of a vehicle	apparatus and method for control of a vehicle	US	An apparatus and method for transporting a payload over a surface is provided. A vehicle supports a payload with a support partially enclosed by an enclosure. Two laterally disposed ground-contacting elements are coupled to at least one of the enclosure or support. A motorized drive is coupled to the ground-contacting elements. A controller coupled to the drive governs the operation of the drive …	Part 2
US 2003036854	US	2003036854	2001	THE PENN STATE RESEARCH FOUNDATION	G06F 19/18	G06F	NO	YES	Apparatus and method for designing proteins and protein libraries	apparatus and method for designing proteins and protein libraries	US	Methodology executed by a computer under the control of a program, said computer including a memory for storing said program, said method comprising the steps of inputting an ensemble of protein backbone scaffolds; applying at least one protein design cycle to each of said scaffolds; and generating a probability matrix derived from a plurality of variable sequences.	Part 2
US 2003036854	US	2003036854	2001	THE PENN STATE RESEARCH FOUNDATION	G06F 19/16	G06F	NO	YES	Apparatus and method for designing proteins and protein libraries	apparatus and method for designing proteins and protein libraries	US	Methodology executed by a computer under the control of a program, said computer including a memory for storing said program, said method comprising the steps of inputting an ensemble of protein backbone scaffolds; applying at least one protein design cycle to each of said scaffolds; and generating a probability matrix derived from a plurality of variable sequences.	Part 2
KR 2012109615	KR	2012109615	2010	SAMSUNG SDS CO., LTD.	G06F 19/20	G06F	NO	YES	APPARATUS AND METHOD FOR EXTRACTING BIOMARKERS	apparatus and method for extracting biomarkers	US	An apparatus and method for extracting biomarkers with higher reliability by analyzing toxicity indicating how genetic variants appearing in sequences affect gene functions are provided. The apparatus includes a pre-processor that analyzes sequences of samples of genes and extracts data of genetic variants mapped to the genes, a toxicity prediction unit that obtains toxicity scores obtained by qu…	Part 2
US 2005130192	US	2005130192	2003	PATERSON THOMAS S.	G06F 19/18	G06F	NO	YES	Apparatus and method for identifying therapeutic targets using a computer model	apparatus and method for identifying therapeutic targets using a computer model	US	Apparatus and method for identifying therapeutic targets of a biological system in a disease state are described. In one implementation, a method uses a computer model of the biological system. The method includes identifying a set of functions of a biological constituent of the biological system. The method also includes executing the computer model in the absence of a modification of the set of…	Part 2
US 2005130192	US	2005130192	2003	PATERSON THOMAS S.	G06F 19/12	G06F	NO	YES	Apparatus and method for identifying therapeutic targets using a computer model	apparatus and method for identifying therapeutic targets using a computer model	US	Apparatus and method for identifying therapeutic targets of a biological system in a disease state are described. In one implementation, a method uses a computer model of the biological system. The method includes identifying a set of functions of a biological constituent of the biological system. The method also includes executing the computer model in the absence of a modification of the set of…	Part 2
US 2005130192	US	2005130192	2003	WENNERBERG LEIF G.	G06F 19/18	G06F	NO	YES	Apparatus and method for identifying therapeutic targets using a computer model	apparatus and method for identifying therapeutic targets using a computer model	US	Apparatus and method for identifying therapeutic targets of a biological system in a disease state are described. In one implementation, a method uses a computer model of the biological system. The method includes identifying a set of functions of a biological constituent of the biological system. The method also includes executing the computer model in the absence of a modification of the set of…	Part 2
US 2005130192	US	2005130192	2003	WENNERBERG LEIF G.	G06F 19/12	G06F	NO	YES	Apparatus and method for identifying therapeutic targets using a computer model	apparatus and method for identifying therapeutic targets using a computer model	US	Apparatus and method for identifying therapeutic targets of a biological system in a disease state are described. In one implementation, a method uses a computer model of the biological system. The method includes identifying a set of functions of a biological constituent of the biological system. The method also includes executing the computer model in the absence of a modification of the set of…	Part 2
GB 2003059844	GB	2003059844	2001	PROTEOM LIMITED	G06F 19/18	G06F	NO	YES	Apparatus and method for predicting rules of protein sequence interactions	apparatus and method for predicting rules of protein sequence interactions	US	This invention relates to the prediction of protein sequence interactions. A method and apparatus are described for discovering rules of protein sequence interactions using a machine learning approach. The system uses a database of known protein sequence interactions, an algorithm to asses predictive quality of rules on one or more subsets of a protein sequence interaction database and a techniqu…	Part 2
JP 2357581	JP	2357581	2002	Ajinomoto Co., Inc.	G06F 19/12	G06F	NO	YES	Apparatus and Method for Processing Information Concerning Biological Condition, System, Program and Recording Medium for Managing Information Concerning Biological Condition	apparatus and method for processing information concerning biological condition, system, program and recording medium for managing information concerning biological condition	EP	A system provided in accordance with the present invention comprises a sever unit (100), which serves as an apparatus for processing information concerning a biological condition information, and a client unit (200), which serves as an information terminal of a provider of the information on the biological condition communicably connected to the server unit (100) via a network (300). The server u…	Part 2
BE 2315143	BE	2315143	1999	AlgoNomics N.V.	G06F 19/16	G06F	NO	YES	Apparatus and method for structure-based prediction of amino acid sequences	apparatus and method for structure-based prediction of amino acid sequences	EP	The present invention relates to a fold recognition method and an inverse folding method to identify a potential structural relationship between a particular target amino acid sequence and one or more protein 3D structures. The present invention further relates to an inverse folding method to identify a potential structural relationship between a particular protein 3D structure and one or more kn…	Part 2
US 2002193979	US	2002193979	2001	PATERSON THOMAS S.	G06F 19/12	G06F	NO	YES	Apparatus and method for validating a computer model	apparatus and method for validating a computer model	US	An apparatus and method for validating a computer model is described. In one embodiment, a computer-readable medium comprises instructions to associate a set of configurations of a computer model with a stimulus-response test, each configuration of the set of configurations representing a different model scenario, the stimulus-response test defining a modification to each configuration of the set…	Part 2
US 2009132219	US	2009132219	2001	Entelos, Inc.	G06F 19/12	G06F	NO	YES	Apparatus and method for validating a computer model	apparatus and method for validating a computer model	US	An apparatus and method for validating a computer model is described. In one embodiment, a computer-readable medium comprises instructions to associate a set of configurations of a computer model with a stimulus-response test, each configuration of the set of configurations representing a different model scenario, the stimulus-response test defining a modification to each configuration of the set…	Part 2
US 7774182	US	7774182	2001	Entelos, Inc.	G06F 19/12	G06F	NO	YES	Apparatus and method for validating a computer model	apparatus and method for validating a computer model	US	An apparatus and method for validating a computer model is described. In one embodiment, a computer-readable medium comprises instructions to associate a set of configurations of a computer model with a stimulus-response test, each configuration of the set of configurations representing a different model scenario, the stimulus-response test defining a modification to each configuration of the set…	Part 2
US 2012078526	US	2012078526	2010	GENERAL ELECTRIC COMPANY	G06F 19/10	G06F	NO	YES	APPARATUS, SYSTEM AND METHODS FOR DETERMINING DRUG ATTRIBUTES USING DISEASE SIGNATURE HOLISTIC ANALYSIS AND PHARMACOLOGICAL DATA	apparatus, system and methods for determining drug attributes using disease signature holistic analysis and pharmacological data	US	Certain examples provide systems and methods for holistic viewing to provide comparative analysis and decision support in a drug development process. An example of the inventive apparatus includes a standardizer to at least one of standardize and normalize data related to drug performance for a known disease signature; and a deviation analyzer to analyze said data based on at least one of a plura…	Part 2
US 2012191434	US	2012191434	2010	GT LIFE SCIENCES, INC.	G06F 19/12	G06F	NO	YES	ARTICLES OF MANUFACTURE AND METHODS FOR MODELING CHINESE HAMSTER OVARY (CHO) CELL METABOLISM	articles of manufacture and methods for modeling chinese hamster ovary (cho) cell metabolism	US	The invention provides a Chinese Hamster Ovary (CHO) cell model and methods of using such a model. The invention provides methods and computer readable medium or media containing such models and methods.	Part 2
US 6564151	US	6564151	1999	The Regents of the University of California	G06F 19/18	G06F	NO	YES	Assigning protein functions by comparative genome analysis protein phylogenetic profiles	assigning protein functions by comparative genome analysis protein phylogenetic profiles	US	A computational method system, and computer program are provided for inferring functional links from genome sequences. One method is based on the observation that some pairs of proteins A' and B' have homologs in another organism fused into a single protein chain AB. A trans-genome comparison of sequences can reveal these AB sequences, which are Rosetta Stone sequences because they decipher an in…	Part 2
US 2004142351	US	2004142351	2002	OKLAHOMA MEDICAL RESEARCH FOUNDATION	G06F 19/20	G06F	NO	YES	Associative analysis of gene expression array data	associative analysis of gene expression array data	US	Techniques for associative analysis of gene expression array data. A representative method includes collecting a plurality of expression profiles of a control group and an experimental group; normalizing the expression profiles relative to their backgrounds; adjusting the profiles to identify outliers and to re-scale to an averaged profile of the control group; identifying a group of similarly ex…	Part 2
CH 1762954	CH	1762954	2005	F.Hoffmann-La Roche AG	G06F 19/16	G06F	NO	YES	Automated generation of multi-dimensional structure activity and structure property relationships	automated generation of multi-dimensional structure activity and structure property relationships	EP	The present invention relates to automated generation of multi-dimensional structure activity and structure property relationships.	Part 2
CH 1762954	CH	1762954	2005	F.Hoffmann-La Roche AG	G06F 19/16	G06F	NO	YES	Automated generation of multi-dimensional structure activity and structure property relationships	automated generation of multi-dimensional structure activity and structure property relationships	EP	The present invention relates to automated generation of multi-dimensional structure activity and structure property relationships.	Part 2
US 2011096977	US	2011096977	2004	Cellomics, Inc.	G06F 19/10	G06F	NO	YES	Automated method and system for setting image analysis parameters to control image analysis operations	automated method and system for setting image analysis parameters to control image analysis operations	US	A method and system for setting image analysis parameters to control image analysis operations. The method and system include collecting set of digital training images including a set of states for the set of digital training images. An objective function is defined to determine a relative quality of plural different parameter sets used for digital image analysis. Values for the plural different …	Part 2
US 8121383	US	8121383	2004	Cellomics, Inc.	G06F 19/10	G06F	NO	YES	Automated method and system for setting image analysis parameters to control image analysis operations	automated method and system for setting image analysis parameters to control image analysis operations	US	A method and system for setting image analysis parameters to control image analysis operations. The method and system include collecting set of digital training images including a set of states for the set of digital training images. An objective function is defined to determine a relative quality of plural different parameter sets used for digital image analysis. Values for the plural different …	Part 2
US 2007010951	US	2007010951	2005	Applera Corporation	G06F 19/20	G06F	NO	YES	Automated quality control method and system for genetic analysis	automated quality control method and system for genetic analysis	US	Aspects of the present invention describe a method and apparatus for automating quality control for gene expression data. A computer based device receives gene expression data associated with a spectral species and genetic sample in each well of a plate. Gene expression data may be received from a sequence detection instrument performing one or more gene expression related operations for each of …	Part 2
US 7398171	US	7398171	2005	Applera Corporation	G06F 19/20	G06F	NO	YES	Automated quality control method and system for genetic analysis	automated quality control method and system for genetic analysis	US	Aspects of the present invention describe a method and apparatus for automating quality control for gene expression data. A computer based device receives gene expression data associated with a spectral species and genetic sample in each well of a plate. Gene expression data may be received from a sequence detection instrument performing one or more gene expression related operations for each of …	Part 2
FI 1770571	FI	1770571	2005	Medicel Oy	G06F 19/12	G06F	NO	YES	Automatic creation and identification of biochemical pathways	automatic creation and identification of biochemical pathways	EP	An information management system for managing biochemical information comprises data structures for modelling biochemical entities (616), categories (606) and biochemical pathways (600). Annotations form many-to-many relationships between biochemical entities and categories. The set of categories comprises function categories for describing a function of each biochemical entity associated to the …	Part 2
FI 2007198193	FI	2007198193	2005	MEDICEL Oy	G06F 19/12	G06F	NO	YES	Automatic creation and identification of biochemical pathways	automatic creation and identification of biochemical pathways	US	An information management system for managing biochemical information comprises data structures for modelling biochemical entities ( 616 ), categories ( 606 ) and biochemical pathways ( 600 ). Annotations form many-to-many relationships between biochemical entities and categories. The set of categories comprises function categories for describing a function of each biochemical entity associated t…	Part 2
US 2012072120	US	2012072120	2002	LIFE TECHNOLOGIES CORPORATION	G06F 19/10	G06F	NO	YES	AUTOMATIC THRESHOLD SETTING AND BASELINE DETERMINATION FOR REAL-TIME PCR	automatic threshold setting and baseline determination for real-time pcr	US	The invention discloses a system and methods for quantitating the presence of nucleic acid sequences by evaluation of amplification data generated using real-time PCR. In one aspect, the methods may be adapted to identify a threshold and threshold cycle for one or more reactions based upon evaluation of exponential and baseline regions for each amplification reaction. The methodology used in the …	Part 2
US 2008312894	US	2008312894	2007	Shrodinger, LLC	G06F 19/10	G06F	NO	YES	Binding affinity scoring function including factor for environs of ring or bulky rigid group	binding affinity scoring function including factor for environs of ring or bulky rigid group	US	Scoring functions can be markedly improved by taking into account the status environs of ligand rings (or indeed other bulky rigid ligand structures) on the ligand when the ligand is complexed with the receptor. In its most general form, the invention features, quantifying a particular component of binding affinity between a ligand and a receptor molecule. Specifically, the component in question …	Part 2
US 8160820	US	8160820	2007	Shrodinger, LLC	G06F 19/10	G06F	NO	YES	Binding affinity scoring function including factor for environs of ring or bulky rigid group	binding affinity scoring function including factor for environs of ring or bulky rigid group	US	Scoring functions can be markedly improved by taking into account the status environs of ligand rings (or indeed other bulky rigid ligand structures) on the ligand when the ligand is complexed with the receptor. In its most general form, the invention features, quantifying a particular component of binding affinity between a ligand and a receptor molecule. Specifically, the component in question …	Part 2
US 2004101919	US	2004101919	2002	Inhibitex, Inc.	G06F 19/16	G06F	NO	YES	Bioinformatic method for identifying surface-anchored proteins from gram-positive bacteria and proteins obtained thereby	bioinformatic method for identifying surface-anchored proteins from gram-positive bacteria and proteins obtained thereby	US	A bioinformatic method is provided for identifying and isolating proteins with MSCRAMM(R)-like characteristics from Gram positive bacteria, such as Enterococcus, Staphylococcus, Streptococcus and Bacillus bacteria, which can then be utilized in methods to prevent and treat infections caused by Gram-positive bacteria. The method involves identifying from sequence information those proteins with a …	Part 2
US 2004101919	US	2004101919	2002	The Texas A&M University System	G06F 19/16	G06F	NO	YES	Bioinformatic method for identifying surface-anchored proteins from gram-positive bacteria and proteins obtained thereby	bioinformatic method for identifying surface-anchored proteins from gram-positive bacteria and proteins obtained thereby	US	A bioinformatic method is provided for identifying and isolating proteins with MSCRAMM(R)-like characteristics from Gram positive bacteria, such as Enterococcus, Staphylococcus, Streptococcus and Bacillus bacteria, which can then be utilized in methods to prevent and treat infections caused by Gram-positive bacteria. The method involves identifying from sequence information those proteins with a …	Part 2
US 2004101919	US	2004101919	2002	The UAB Research Foundation	G06F 19/16	G06F	NO	YES	Bioinformatic method for identifying surface-anchored proteins from gram-positive bacteria and proteins obtained thereby	bioinformatic method for identifying surface-anchored proteins from gram-positive bacteria and proteins obtained thereby	US	A bioinformatic method is provided for identifying and isolating proteins with MSCRAMM(R)-like characteristics from Gram positive bacteria, such as Enterococcus, Staphylococcus, Streptococcus and Bacillus bacteria, which can then be utilized in methods to prevent and treat infections caused by Gram-positive bacteria. The method involves identifying from sequence information those proteins with a …	Part 2
US 2010068220	US	2010068220	2002	Inhibitex, Inc.	G06F 19/16	G06F	NO	YES	Bioinformatic method for identifying surface-anchored proteins from gram-positive bacteria and proteins obtained thereby	bioinformatic method for identifying surface-anchored proteins from gram-positive bacteria and proteins obtained thereby	US	A bioinformatic method for identifying and isolating proteins and peptides with MSCRAMM«-like characteristics from Gram positive bacteria, such as Enterococcus, Staphylococcus, Streptococcus and Bacillus bacteria, and proteins and peptides obtained thereby are provided which can be utilized in methods to prevent and treat infections caused by Gram-positive bacteria. The method involves identifyin…	Part 2
US 2010068220	US	2010068220	2002	The Texas A&M University System	G06F 19/16	G06F	NO	YES	Bioinformatic method for identifying surface-anchored proteins from gram-positive bacteria and proteins obtained thereby	bioinformatic method for identifying surface-anchored proteins from gram-positive bacteria and proteins obtained thereby	US	A bioinformatic method for identifying and isolating proteins and peptides with MSCRAMM«-like characteristics from Gram positive bacteria, such as Enterococcus, Staphylococcus, Streptococcus and Bacillus bacteria, and proteins and peptides obtained thereby are provided which can be utilized in methods to prevent and treat infections caused by Gram-positive bacteria. The method involves identifyin…	Part 2
US 2010068220	US	2010068220	2002	The UAB Research Foundation	G06F 19/16	G06F	NO	YES	Bioinformatic method for identifying surface-anchored proteins from gram-positive bacteria and proteins obtained thereby	bioinformatic method for identifying surface-anchored proteins from gram-positive bacteria and proteins obtained thereby	US	A bioinformatic method for identifying and isolating proteins and peptides with MSCRAMM«-like characteristics from Gram positive bacteria, such as Enterococcus, Staphylococcus, Streptococcus and Bacillus bacteria, and proteins and peptides obtained thereby are provided which can be utilized in methods to prevent and treat infections caused by Gram-positive bacteria. The method involves identifyin…	Part 2
US 7615616	US	7615616	2002	Inhibitex, Inc.	G06F 19/16	G06F	NO	YES	Bioinformatic method for identifying surface-anchored proteins from gram-positive bacteria and proteins obtained thereby	bioinformatic method for identifying surface-anchored proteins from gram-positive bacteria and proteins obtained thereby	US	A bioinformatic method is provided for identifying and isolating proteins with MSCRAMM(R)-like characteristics from Gram positive bacteria, such as Enterococcus, Staphylococcus, Streptococcus and Bacillus bacteria, which can then be utilized in methods to prevent and treat infections caused by Gram-positive bacteria. The method involves identifying from sequence information those proteins with a …	Part 2
US 7615616	US	7615616	2002	The Texas A&M University System	G06F 19/16	G06F	NO	YES	Bioinformatic method for identifying surface-anchored proteins from gram-positive bacteria and proteins obtained thereby	bioinformatic method for identifying surface-anchored proteins from gram-positive bacteria and proteins obtained thereby	US	A bioinformatic method is provided for identifying and isolating proteins with MSCRAMM(R)-like characteristics from Gram positive bacteria, such as Enterococcus, Staphylococcus, Streptococcus and Bacillus bacteria, which can then be utilized in methods to prevent and treat infections caused by Gram-positive bacteria. The method involves identifying from sequence information those proteins with a …	Part 2
US 7615616	US	7615616	2002	The UAB Research Foundation	G06F 19/16	G06F	NO	YES	Bioinformatic method for identifying surface-anchored proteins from gram-positive bacteria and proteins obtained thereby	bioinformatic method for identifying surface-anchored proteins from gram-positive bacteria and proteins obtained thereby	US	A bioinformatic method is provided for identifying and isolating proteins with MSCRAMM(R)-like characteristics from Gram positive bacteria, such as Enterococcus, Staphylococcus, Streptococcus and Bacillus bacteria, which can then be utilized in methods to prevent and treat infections caused by Gram-positive bacteria. The method involves identifying from sequence information those proteins with a …	Part 2
US 7850974	US	7850974	2002	Inhibitex, Inc.	G06F 19/16	G06F	NO	YES	Bioinformatic method for identifying surface-anchored proteins from gram-positive bacteria and proteins obtained thereby	bioinformatic method for identifying surface-anchored proteins from gram-positive bacteria and proteins obtained thereby	US	A bioinformatic method for identifying and isolating proteins and peptides with MSCRAMM«-like characteristics from Gram positive bacteria, such as Enterococcus, Staphylococcus, Streptococcus and Bacillus bacteria, and proteins and peptides obtained thereby are provided which can be utilized in methods to prevent and treat infections caused by Gram-positive bacteria. The method involves identifyin…	Part 2
US 7850974	US	7850974	2002	The Texas A&M University System	G06F 19/16	G06F	NO	YES	Bioinformatic method for identifying surface-anchored proteins from gram-positive bacteria and proteins obtained thereby	bioinformatic method for identifying surface-anchored proteins from gram-positive bacteria and proteins obtained thereby	US	A bioinformatic method for identifying and isolating proteins and peptides with MSCRAMM«-like characteristics from Gram positive bacteria, such as Enterococcus, Staphylococcus, Streptococcus and Bacillus bacteria, and proteins and peptides obtained thereby are provided which can be utilized in methods to prevent and treat infections caused by Gram-positive bacteria. The method involves identifyin…	Part 2
US 7850974	US	7850974	2002	The UAB Research Foundation	G06F 19/16	G06F	NO	YES	Bioinformatic method for identifying surface-anchored proteins from gram-positive bacteria and proteins obtained thereby	bioinformatic method for identifying surface-anchored proteins from gram-positive bacteria and proteins obtained thereby	US	A bioinformatic method for identifying and isolating proteins and peptides with MSCRAMM«-like characteristics from Gram positive bacteria, such as Enterococcus, Staphylococcus, Streptococcus and Bacillus bacteria, and proteins and peptides obtained thereby are provided which can be utilized in methods to prevent and treat infections caused by Gram-positive bacteria. The method involves identifyin…	Part 2
JP 2003219764	JP	2003219764	2001	GNI KK	G06F 19/12	G06F	NO	YES	Biological discovery using gene regulatory networks generated from multiple-disruption expression libraries	biological discovery using gene regulatory networks generated from multiple-disruption expression libraries	US	Embodiments of this invention include application of new inferential methods to analysis of complex biological information, including gene networks. In some embodiments, disruptant data and/or drug induction/inhibition data are obtained simultaneously for a number of genes in an organism. New methods include modifications of Boolean inferential methods and application of those methods to determin…	Part 2
JP 2003219764	JP	2003219764	2001	GNI KK	G06F 19/20	G06F	NO	YES	Biological discovery using gene regulatory networks generated from multiple-disruption expression libraries	biological discovery using gene regulatory networks generated from multiple-disruption expression libraries	US	Embodiments of this invention include application of new inferential methods to analysis of complex biological information, including gene networks. In some embodiments, disruptant data and/or drug induction/inhibition data are obtained simultaneously for a number of genes in an organism. New methods include modifications of Boolean inferential methods and application of those methods to determin…	Part 2
JP 7430475	JP	7430475	2001	GNI KK	G06F 19/12	G06F	NO	YES	Biological discovery using gene regulatory networks generated from multiple-disruption expression libraries	biological discovery using gene regulatory networks generated from multiple-disruption expression libraries	US	Embodiments of this invention include application of new inferential methods to analysis of complex biological information, including gene networks. In some embodiments, disruptant data and/or drug induction/inhibition data are obtained simultaneously for a number of genes in an organism. New methods include modifications of Boolean inferential methods and application of those methods to determin…	Part 2
JP 7430475	JP	7430475	2001	GNI KK	G06F 19/20	G06F	NO	YES	Biological discovery using gene regulatory networks generated from multiple-disruption expression libraries	biological discovery using gene regulatory networks generated from multiple-disruption expression libraries	US	Embodiments of this invention include application of new inferential methods to analysis of complex biological information, including gene networks. In some embodiments, disruptant data and/or drug induction/inhibition data are obtained simultaneously for a number of genes in an organism. New methods include modifications of Boolean inferential methods and application of those methods to determin…	Part 2
US 2004110172	US	2004110172	2002	VIZX LABS, LLC	G06F 19/20	G06F	NO	YES	Biological results evaluation method	biological results evaluation method	US	Disclosed is a method and related device (803) for analysis of biological information. With more particularity, disclosed is a novel method and device (803) for storing, using and collaboratively sharing the results of life sciences information. The method and device joins remote users (801) with a central information repository (803) to relate biological information (805) to other datasets such …	Part 2
CA 2012022793	CA	2012022793	2009	Miraculins, Inc.	G06F 19/10	G06F	NO	YES	BIOMARKERS FOR THE DIAGNOSIS OF PROSTATE CANCER IN A NON-HYPERTENSIVE POPULATION	biomarkers for the diagnosis of prostate cancer in a non-hypertensive population	US	The present invention includes the use of biomolecules for differential diagnosis of prostate cancer and/or non-malignant disease of the prostate. The present invention also provides methods for detecting biomolecules within a biological sample. The invention further includes kits for differential diagnosis of prostate cancer and/or non-malignant disease of the prostate in a biological sample.	Part 2
KR 2012143513	KR	2012143513	2010	Electronics and Telecommunications Research	G06F 19/10	G06F	NO	YES	BIO-SENSOR CHIP AND READER THEREOF	bio-sensor chip and reader thereof	US	Provided are a bio sensor chip and a reader thereof. The bio-sensor chip is optically addressed. The bio-sensor chip includes a word line control circuit and a bit line control circuit controlled by light provided from the bio-sensor chip reader. The bio-sensor chip does not require a peripheral circuit for driving word lines and bit lines, simplifying a fabrication process and reducing the area …	Part 2
US 2003104393	US	2003104393	2000	LU AIGANG	G06F 19/20	G06F	NO	YES	Blood assessment of injury	blood assessment of injury	US	Methods of injury assessment in an individual include the steps of determining a pattern of expression exhibited by blood cells obtained from an individual and comparing the pattern of expression exhibited by the obtained blood cells to an injury database to assess the injury.	Part 2
US 2003104393	US	2003104393	2000	SHARP FRANK R.	G06F 19/20	G06F	NO	YES	Blood assessment of injury	blood assessment of injury	US	Methods of injury assessment in an individual include the steps of determining a pattern of expression exhibited by blood cells obtained from an individual and comparing the pattern of expression exhibited by the obtained blood cells to an injury database to assess the injury.	Part 2
US 2003104393	US	2003104393	2000	TANG YANG	G06F 19/20	G06F	NO	YES	Blood assessment of injury	blood assessment of injury	US	Methods of injury assessment in an individual include the steps of determining a pattern of expression exhibited by blood cells obtained from an individual and comparing the pattern of expression exhibited by the obtained blood cells to an injury database to assess the injury.	Part 2
US 2002155480	US	2002155480	2001	GOLUB TODD R.	G06F 19/20	G06F	NO	YES	Brain tumor diagnosis and outcome prediction	brain tumor diagnosis and outcome prediction	US	Methods for predicting phenotypic classes of brain tumors, such as brain tumor type or treatment outcome, for brain tumor samples based on gene expression profiles are described.	Part 2
US 2002155480	US	2002155480	2001	LANDER ERIC S.	G06F 19/20	G06F	NO	YES	Brain tumor diagnosis and outcome prediction	brain tumor diagnosis and outcome prediction	US	Methods for predicting phenotypic classes of brain tumors, such as brain tumor type or treatment outcome, for brain tumor samples based on gene expression profiles are described.	Part 2
US 2002155480	US	2002155480	2001	POMEROY SCOTT	G06F 19/20	G06F	NO	YES	Brain tumor diagnosis and outcome prediction	brain tumor diagnosis and outcome prediction	US	Methods for predicting phenotypic classes of brain tumors, such as brain tumor type or treatment outcome, for brain tumor samples based on gene expression profiles are described.	Part 2
US 2002155480	US	2002155480	2001	TAMAYO PABLO	G06F 19/20	G06F	NO	YES	Brain tumor diagnosis and outcome prediction	brain tumor diagnosis and outcome prediction	US	Methods for predicting phenotypic classes of brain tumors, such as brain tumor type or treatment outcome, for brain tumor samples based on gene expression profiles are described.	Part 2
US 2004009890	US	2004009890	2002	EISSENSTAT MICHAEL	G06F 19/18	G06F	NO	YES	Broad spectrum inhibitors	broad spectrum inhibitors	US	The invention features a method of designing broad spectrum inhibitors using structural data, compositions having broad spectrum activity, and methods for treating disease using those compositions.	Part 2
US 2004009890	US	2004009890	2002	EISSENSTAT MICHAEL	G06F 19/16	G06F	NO	YES	Broad spectrum inhibitors	broad spectrum inhibitors	US	The invention features a method of designing broad spectrum inhibitors using structural data, compositions having broad spectrum activity, and methods for treating disease using those compositions.	Part 2
US 2004009890	US	2004009890	2002	ERICKSON JOHN W.	G06F 19/18	G06F	NO	YES	Broad spectrum inhibitors	broad spectrum inhibitors	US	The invention features a method of designing broad spectrum inhibitors using structural data, compositions having broad spectrum activity, and methods for treating disease using those compositions.	Part 2
US 2004009890	US	2004009890	2002	ERICKSON JOHN W.	G06F 19/16	G06F	NO	YES	Broad spectrum inhibitors	broad spectrum inhibitors	US	The invention features a method of designing broad spectrum inhibitors using structural data, compositions having broad spectrum activity, and methods for treating disease using those compositions.	Part 2
US 2004009890	US	2004009890	2002	GULNIK SERGEI	G06F 19/18	G06F	NO	YES	Broad spectrum inhibitors	broad spectrum inhibitors	US	The invention features a method of designing broad spectrum inhibitors using structural data, compositions having broad spectrum activity, and methods for treating disease using those compositions.	Part 2
US 2004009890	US	2004009890	2002	GULNIK SERGEI	G06F 19/16	G06F	NO	YES	Broad spectrum inhibitors	broad spectrum inhibitors	US	The invention features a method of designing broad spectrum inhibitors using structural data, compositions having broad spectrum activity, and methods for treating disease using those compositions.	Part 2
US 2004009890	US	2004009890	2002	SILVA ABELARDO	G06F 19/18	G06F	NO	YES	Broad spectrum inhibitors	broad spectrum inhibitors	US	The invention features a method of designing broad spectrum inhibitors using structural data, compositions having broad spectrum activity, and methods for treating disease using those compositions.	Part 2
US 2004009890	US	2004009890	2002	SILVA ABELARDO	G06F 19/16	G06F	NO	YES	Broad spectrum inhibitors	broad spectrum inhibitors	US	The invention features a method of designing broad spectrum inhibitors using structural data, compositions having broad spectrum activity, and methods for treating disease using those compositions.	Part 2
CN 2005149269	CN	2005149269	2002	GUO NAN	G06F 19/18	G06F	NO	YES	Browsable database for biological use	browsable database for biological use	US	The browsable database can allow for high-throughput analysis of protein sequences. One helpful feature may be a simplified ontology of protein function, which allows browsing of the database by biological functions. Biologist curators may have associated the ontology terms with Hidden Markov Models (HMMs), rather than individual sequences, so that they can be applied to additional sequences. To …	Part 2
US 2005149269	US	2005149269	2002	CHAMPBELL MICHAEL J.	G06F 19/18	G06F	NO	YES	Browsable database for biological use	browsable database for biological use	US	The browsable database can allow for high-throughput analysis of protein sequences. One helpful feature may be a simplified ontology of protein function, which allows browsing of the database by biological functions. Biologist curators may have associated the ontology terms with Hidden Markov Models (HMMs), rather than individual sequences, so that they can be applied to additional sequences. To …	Part 2
US 2005149269	US	2005149269	2002	DIEMER KAREN	G06F 19/18	G06F	NO	YES	Browsable database for biological use	browsable database for biological use	US	The browsable database can allow for high-throughput analysis of protein sequences. One helpful feature may be a simplified ontology of protein function, which allows browsing of the database by biological functions. Biologist curators may have associated the ontology terms with Hidden Markov Models (HMMs), rather than individual sequences, so that they can be applied to additional sequences. To …	Part 2
US 2005149269	US	2005149269	2002	DOREMIEUX OLIVIER	G06F 19/18	G06F	NO	YES	Browsable database for biological use	browsable database for biological use	US	The browsable database can allow for high-throughput analysis of protein sequences. One helpful feature may be a simplified ontology of protein function, which allows browsing of the database by biological functions. Biologist curators may have associated the ontology terms with Hidden Markov Models (HMMs), rather than individual sequences, so that they can be applied to additional sequences. To …	Part 2
US 2005149269	US	2005149269	2002	KEJARIWAL ANISH	G06F 19/18	G06F	NO	YES	Browsable database for biological use	browsable database for biological use	US	The browsable database can allow for high-throughput analysis of protein sequences. One helpful feature may be a simplified ontology of protein function, which allows browsing of the database by biological functions. Biologist curators may have associated the ontology terms with Hidden Markov Models (HMMs), rather than individual sequences, so that they can be applied to additional sequences. To …	Part 2
US 2005149269	US	2005149269	2002	LADUNGA ISTVAN	G06F 19/18	G06F	NO	YES	Browsable database for biological use	browsable database for biological use	US	The browsable database can allow for high-throughput analysis of protein sequences. One helpful feature may be a simplified ontology of protein function, which allows browsing of the database by biological functions. Biologist curators may have associated the ontology terms with Hidden Markov Models (HMMs), rather than individual sequences, so that they can be applied to additional sequences. To …	Part 2
US 2005149269	US	2005149269	2002	LAZAREVA BETTY	G06F 19/18	G06F	NO	YES	Browsable database for biological use	browsable database for biological use	US	The browsable database can allow for high-throughput analysis of protein sequences. One helpful feature may be a simplified ontology of protein function, which allows browsing of the database by biological functions. Biologist curators may have associated the ontology terms with Hidden Markov Models (HMMs), rather than individual sequences, so that they can be applied to additional sequences. To …	Part 2
US 2005149269	US	2005149269	2002	MI HUAIYU	G06F 19/18	G06F	NO	YES	Browsable database for biological use	browsable database for biological use	US	The browsable database can allow for high-throughput analysis of protein sequences. One helpful feature may be a simplified ontology of protein function, which allows browsing of the database by biological functions. Biologist curators may have associated the ontology terms with Hidden Markov Models (HMMs), rather than individual sequences, so that they can be applied to additional sequences. To …	Part 2
US 2005149269	US	2005149269	2002	MURUGANUJAN ANUSHYA	G06F 19/18	G06F	NO	YES	Browsable database for biological use	browsable database for biological use	US	The browsable database can allow for high-throughput analysis of protein sequences. One helpful feature may be a simplified ontology of protein function, which allows browsing of the database by biological functions. Biologist curators may have associated the ontology terms with Hidden Markov Models (HMMs), rather than individual sequences, so that they can be applied to additional sequences. To …	Part 2
US 2005149269	US	2005149269	2002	RABKIN STEVEN	G06F 19/18	G06F	NO	YES	Browsable database for biological use	browsable database for biological use	US	The browsable database can allow for high-throughput analysis of protein sequences. One helpful feature may be a simplified ontology of protein function, which allows browsing of the database by biological functions. Biologist curators may have associated the ontology terms with Hidden Markov Models (HMMs), rather than individual sequences, so that they can be applied to additional sequences. To …	Part 2
US 2005149269	US	2005149269	2002	THOMAS PAUL D.	G06F 19/18	G06F	NO	YES	Browsable database for biological use	browsable database for biological use	US	The browsable database can allow for high-throughput analysis of protein sequences. One helpful feature may be a simplified ontology of protein function, which allows browsing of the database by biological functions. Biologist curators may have associated the ontology terms with Hidden Markov Models (HMMs), rather than individual sequences, so that they can be applied to additional sequences. To …	Part 2
US 2005149269	US	2005149269	2002	VANDERGRIFF JODY	G06F 19/18	G06F	NO	YES	Browsable database for biological use	browsable database for biological use	US	The browsable database can allow for high-throughput analysis of protein sequences. One helpful feature may be a simplified ontology of protein function, which allows browsing of the database by biological functions. Biologist curators may have associated the ontology terms with Hidden Markov Models (HMMs), rather than individual sequences, so that they can be applied to additional sequences. To …	Part 2
2007134688		2007134688	2005	THE BOARD OF REGENTS OF THE UNIVERSITY OF TEXAS SYSTEM	G06F 19/20	G06F	NO	YES	CALCULATED INDEX OF GENOMIC EXPRESSION OF ESTROGEN RECEPTOR (ER) AND ER-RELATED GENES	calculated index of genomic expression of estrogen receptor (er) and er-related genes	US	The present invention provides the identification and combination of genes that are expressed in tumors that are responsive to a given therapeutic agent and whose combined expression can be used as an index that correlates with responsiveness to that therapeutic agent. One or more of the genes of the present invention may be used as markers (or surrogate markers) to identify tumors that are likel…	Part 2
US 2007134688	US	2007134688	2005	NUVERA BIOSCIENCES, INC.	G06F 19/20	G06F	NO	YES	CALCULATED INDEX OF GENOMIC EXPRESSION OF ESTROGEN RECEPTOR (ER) AND ER-RELATED GENES	calculated index of genomic expression of estrogen receptor (er) and er-related genes	US	The present invention provides the identification and combination of genes that are expressed in tumors that are responsive to a given therapeutic agent and whose combined expression can be used as an index that correlates with responsiveness to that therapeutic agent. One or more of the genes of the present invention may be used as markers (or surrogate markers) to identify tumors that are likel…	Part 2
KR 2005248567	KR	2005248567	2004	IUCF-HYU (Industry-University Cooperation Foundation Hanyang University)	G06F 19/16	G06F	NO	YES	Calculating three-dimensional (3D) Voronoi diagrams	calculating three-dimensional (3d) voronoi diagrams	US	Systems and methods for computing three-dimensional (3D) Euclidean Voronoi diagrams are disclosed. For some embodiments, a set of 3D objects is accessed, in which each 3D object is mathematically defined. Thereafter, a Voronoi region associated with each of the 3D objects is computed, thereby resulting in a complete Euclidean Voronoi diagram of the set of 3D objects. In some embodiments, the 3D o…	Part 2
KR 2010194748	KR	2010194748	2004	Iucf-Hyu (Industry University Cooperation Foundation Hanyang University)	G06F 19/16	G06F	NO	YES	Calculating three-dimensional (3D) Voronoi diagrams	calculating three-dimensional (3d) voronoi diagrams	US	Systems and methods for computing three-dimensional (3D) Euclidean Voronoi diagrams are disclosed. For some embodiments, a set of 3D objects is accessed, in which each 3D object is mathematically defined. Thereafter, a Voronoi region associated with each of the 3D objects is computed, thereby resulting in a complete Euclidean Voronoi diagram of the set of 3D objects. In some embodiments, the 3D o…	Part 2
KR 7679615	KR	7679615	2004	IUCF-HYU (Industry-University Cooperation Foundation Hanyang University)	G06F 19/16	G06F	NO	YES	Calculating three-dimensional (3D) Voronoi diagrams	calculating three-dimensional (3d) voronoi diagrams	US	Systems and methods for computing three-dimensional (3D) Euclidean Voronoi diagrams are disclosed. For some embodiments, a set of 3D objects is accessed, in which each 3D object is mathematically defined. Thereafter, a Voronoi region associated with each of the 3D objects is computed, thereby resulting in a complete Euclidean Voronoi diagram of the set of 3D objects. In some embodiments, the 3D o…	Part 2
KR 7825927	KR	7825927	2004	Iucf-Hyu (Industry University Cooperation Foundation Hanyang University)	G06F 19/16	G06F	NO	YES	Calculating three-dimensional (3D) Voronoi diagrams	calculating three-dimensional (3d) voronoi diagrams	US	Systems and methods for computing three-dimensional (3D) Euclidean Voronoi diagrams are disclosed. For some embodiments, a set of 3D objects is accessed, in which each 3D object is mathematically defined. Thereafter, a Voronoi region associated with each of the 3D objects is computed, thereby resulting in a complete Euclidean Voronoi diagram of the set of 3D objects. In some embodiments, the 3D o…	Part 2
US 2011208433	US	2011208433	2010	Biodesix, Inc.	G06F 19/10	G06F	NO	YES	Cancer patient selection for administration of therapeutic agents using mass spectral analysis of blood-based samples	cancer patient selection for administration of therapeutic agents using mass spectral analysis of blood-based samples	US	Methods using mass spectral data analysis and a classification algorithm provide an ability to determine whether a solid epithelial tumor cancer patient is likely to benefit from a therapeutic agent or a combination of therapeutic agents targeting agonists of the receptors, receptors or proteins involved in MAPK (mitogen-activated protein kinase) pathways or the PKC (protein kinase C) pathway ups…	Part 2
US 2005130230	US	2005130230	2003	Prediction Sciences, LL	G06F 19/18	G06F	NO	YES	Cellular fibronectin as a diagnostic marker in stroke and methods of use thereof	cellular fibronectin as a diagnostic marker in stroke and methods of use thereof	US	The present invention relates to methods for the diagnosis and evaluation of stroke and stroke sub-type. A variety of bio-markers are disclosed for assembling a panel for such diagnosis and evaluation. Methods are disclosed for selecting markers and correlating their combined levels with a clinical outcome of interest. In various aspects: the invention provides methods for early detection and dif…	Part 2
US 7634360	US	7634360	2003	Prediction Sciences, LL	G06F 19/18	G06F	NO	YES	Cellular fibronectin as a diagnostic marker in stroke and methods of use thereof	cellular fibronectin as a diagnostic marker in stroke and methods of use thereof	US	The present invention relates to methods for the diagnosis and evaluation of stroke and stroke sub-type. A variety of bio-markers are disclosed for assembling a panel for such diagnosis and evaluation. Methods are disclosed for selecting markers and correlating their combined levels with a clinical outcome of interest. In various aspects: the invention provides methods for early detection and dif…	Part 2
US 2004019437	US	2004019437	2002	Exxonmobil Upstream Research Company	G06F 19/16	G06F	NO	YES	Chemical structural and compositional yields model for predicting hydrocarbon thermolysis products	chemical structural and compositional yields model for predicting hydrocarbon thermolysis products	US	A method of predicting the composition of hydrocarbon products of a complex carbonaceous material when exposed to specific time and temperature conditions is disclosed. In one embodiment, the material is characterized to obtain elemental, chemical and structural parameters. A representative chemical structure of the material is constructed based on the characterization information. The representa…	Part 2
US 7344889	US	7344889	2002	Exxonmobil Upstream Research Company	G06F 19/16	G06F	NO	YES	Chemical structural and compositional yields model for predicting hydrocarbon thermolysis products	chemical structural and compositional yields model for predicting hydrocarbon thermolysis products	US	A method of predicting the composition of hydrocarbon products of a complex carbonaceous material when exposed to specific time and temperature conditions is disclosed. In one embodiment, the material is characterized to obtain elemental, chemical and structural parameters. A representative chemical structure of the material is constructed based on the characterization information. The representa…	Part 2
US 2002022933	US	2002022933	2000	Pharmacia & Upjohn Company	G06F 19/16	G06F	NO	YES	Chemical structure identification	chemical structure identification	US	A method for generating a numeric or alpha-numeric identifier representative of a chemical structure having at least two atoms connected by a bond includes the step of assigning a numerical value to each atom and a numerical bond value to each bond. The method updates the numerical values for each atom based on the current values assigned to each atom and the numerical bond value. After the numer…	Part 2
US 6757618	US	6757618	2000	Pharmacia & Upjohn Company	G06F 19/16	G06F	NO	YES	Chemical structure identification	chemical structure identification	US	A method for generating a numeric or alpha-numeric identifier representative of a chemical structure having at least two atoms connected by a bond includes the step of assigning a numerical value to each atom and a numerical bond value to each bond. The method updates the numerical values for each atom based on the current values assigned to each atom and the numerical bond value. After the numer…	Part 2
2003105595		2003105595	2001	BADER JOEL S.	G06F 19/20	G06F	NO	YES	Chi square tests for gene expression	chi square tests for gene expression	US	The present invention relates to systems and methods that utilize statistical means for analyzing expression of biological samples. Statistical concepts employed include population determinations, normal distributions, correlations between related measures, parameters utilized, Chi Square analysis, degrees of freedom, mean, variance and standard deviations from the mean.	Part 2
NL 1591535	NL	1591535	2004	Nederlandse Organisatie voor Toegepast-Natuurwetenschappelijk Onderzoek TNO	G06F 19/20	G06F	NO	YES	Classification of organisms based on genome representing arrays	classification of organisms based on genome representing arrays	EP		Part 2
AU 2004133358	AU	2004133358	1999	KELLY PAUL JAMES	G06F 19/18	G06F	NO	YES	Clinical and diagnostic database and related methods	clinical and diagnostic database and related methods	US	A clinical and diagnostic database comprises a plurality of records which each contain phenotype information and optionally sample information for an individual. The record for the individual further comprises confounding information, and the sample information for the individual comprises information relating to the location of a sample of tissue or of fluid from the individual. The confounding …	Part 2
GB 2004133358	GB	2004133358	1999	BRYANT STEPHEN PAUL	G06F 19/18	G06F	NO	YES	Clinical and diagnostic database and related methods	clinical and diagnostic database and related methods	US	A clinical and diagnostic database comprises a plurality of records which each contain phenotype information and optionally sample information for an individual. The record for the individual further comprises confounding information, and the sample information for the individual comprises information relating to the location of a sample of tissue or of fluid from the individual. The confounding …	Part 2
GB 2004133358	GB	2004133358	1999	REED PETER WAYNE	G06F 19/18	G06F	NO	YES	Clinical and diagnostic database and related methods	clinical and diagnostic database and related methods	US	A clinical and diagnostic database comprises a plurality of records which each contain phenotype information and optionally sample information for an individual. The record for the individual further comprises confounding information, and the sample information for the individual comprises information relating to the location of a sample of tissue or of fluid from the individual. The confounding …	Part 2
US 2004128080	US	2004128080	2002	TOLLEY ALEXANDER M.	G06F 19/20	G06F	NO	YES	Clustering biological data using mutual information	clustering biological data using mutual information	US	The invention relates to clustering biological data. For example, an apparatus and method for clustering gene expression data are described. Mutual information for two or more genes can be derived, and the mutual information can be used as a metric for clustering gene expression data.	Part 2
US 2004015299	US	2004015299	2002	PROTEIN MECHANICS, INC.	G06F 19/16	G06F	NO	YES	Clustering conformational variants of molecules and methods of use thereof	clustering conformational variants of molecules and methods of use thereof	US	Methods of determining and selecting conformational variants of molecules are described. Also disclosed are methods of generating sets of conformational variants, or structures; clustering the conformational variants; and selecting representational variants. In silico analysis methods, such as ligand screening, binding and docking are also disclosed.	Part 2
US 2002012926	US	2002012926	2000	MYCOMETRIX, INC.	G06F 19/20	G06F	NO	YES	Combinatorial array for nucleic acid analysis	combinatorial array for nucleic acid analysis	US	This invention relates to an array, including a universal micro-array, for the analysis of nucleic acids, such as DNA. The devices and methods of the invention can be used for identifying gene expression patterns in any organism. More specifically, all possible oligonucleotides (n-mers) necessary for the identification of gene expression patterns are synthesized. According to the invention, n is …	Part 2
US 2003236631	US	2003236631	2002	Tripos, L.P.	G06F 19/16	G06F	NO	YES	Comparative field analysis (CoMFA) utilizing topomeric alignment of molecular fragments	comparative field analysis (comfa) utilizing topomeric alignment of molecular fragments	US	The static and electrostatic interaction energy fields between probe atoms and the atoms of a topomerically aligned fragment placed in a three-dimensional grid may be used to derive a CoMFA model. The topomeric CoMFA model coefficients may be used to predict partial activity values for fragments not derived from molecules of the activity series. The partial activities can be summed to provide a p…	Part 2
US 7329222	US	7329222	2002	Tripos, L.P.	G06F 19/16	G06F	NO	YES	Comparative field analysis (CoMFA) utilizing topomeric alignment of molecular fragments	comparative field analysis (comfa) utilizing topomeric alignment of molecular fragments	US	The static and electrostatic interaction energy fields between probe atoms and the atoms of a topomerically aligned fragment placed in a three-dimensional grid may be used to derive a CoMFA model. The topomeric CoMFA model coefficients may be used to predict partial activity values for fragments not derived from molecules of the activity series. The partial activities can be summed to provide a p…	Part 2
US 6114114	US	6114114	1994	Incyte Pharmaceuticals, Inc.	G06F 19/18	G06F	NO	YES	Comparative gene transcript analysis	comparative gene transcript analysis	US	A method and system for quantifying the relative abundance of gene transcripts in a biological sample. One embodiment of the method generates high-throughput sequence-specific analysis of multiple RNAs or their corresponding cDNAs (gene transcript imaging analysis). Another embodiment of the method produces a gene transcript imaging analysis by the use of high-throughput CDNA sequence analysis. I…	Part 2
US 2012101738	US	2012101738	2009	Searete LLC, a limited liability corporation of the State of Delaware	G06F 19/18	G06F	NO	YES	Compositions and methods for biological remodeling with frozen particle compositions	compositions and methods for biological remodeling with frozen particle compositions	US	Certain embodiments disclosed herein relate to compositions, methods, devices, systems, and products regarding frozen particles. In certain embodiments, the frozen particles include materials at low temperatures. In certain embodiments, the frozen particles provide vehicles for delivery of particular agents. In certain embodiments, the frozen particles are administered to at least one biological …	Part 2
US 2434421	US	2434421	2001	The Regents of The University of California	G06F 19/18	G06F	NO	YES	Compositions and methods for modeling saccharomyces cerevisiae metabolism	compositions and methods for modeling saccharomyces cerevisiae metabolism	EP	The invention provides an in silica model for determining a S. cerevisiae physiological function. The model includes a data structure relating a plurality of S. cerevisiae reactants to a plurality of S . cerevisiae reactions, a constraint set for the plurality of S. cerevisiae reactions, and commands for determining a distribution of flux through the reactions that is predictive of a S. cerevisia…	Part 2
US 2011183319	US	2011183319	2010	Searete LLC, a limited liability corporation of the State of Delaware	G06F 19/20	G06F	NO	YES	Compositions and methods for therapeutic delivery with microorganisms	compositions and methods for therapeutic delivery with microorganisms	US	Certain embodiments disclosed relate to compositions, including therapeutic compositions, methods, devices, and systems that include modified microorganisms including at least one genetic element encoding at least one therapeutic agent or environmental treatment agent.	Part 2
DE 1477475	DE	1477475	2003	Procorde GmbH	G06F 19/18	G06F	NO	YES	Compounds for use as a medicine increasing the contractility of a heart, a heart muscle or cells of a heart muscle	compounds for use as a medicine increasing the contractility of a heart, a heart muscle or cells of a heart muscle	EP	The present invention relates to a class of compounds useful in the treatment of congestive heart failure by increasing the contractility of a heart, a heart muscle or cells of a heart muscle. Moreover, the present invention relates to methods of producing a computer readable database containing representations of specific compounds of the present invention which interact with a specific binding …	Part 2
US 2004005610	US	2004005610	2002	SAMPATH RANGARAJAN	G06F 19/18	G06F	NO	YES	Computational determination of alternative splicing	computational determination of alternative splicing	US	The present invention provides methods of determining the presence of an alternative transcript form of a nucleic acid molecule. An mRNA sequence is mapped onto a corresponding genomic DNA sequence to reveal at least one mRNA exon fragment. An expressed sequence tag database is interrogated for expressed sequence tags similar to the genomic DNA sequence to generate a collection of expressed seque…	Part 2
US 2006177865	US	2006177865	2002	California Institute of Technology	G06F 19/16	G06F	NO	YES	Computational method for designing enzymes for incorporation of amino acid analogs into proteins	computational method for designing enzymes for incorporation of amino acid analogs into proteins	US	The instant invention provides methods, reagents, and computational tools for designing non-natural substrate analogs for enzymes, especially for designing unnatural amino acid analogs for aminoacyl tRNA Synthetases (AARSs), such as the Phe tRNA Synthetase. The instant invention also provides methods to incorporate unnatural amino acid analogs, especially those with interesting functional groups,…	Part 2
US 2004053390	US	2004053390	2002	California Institute of Technology	G06F 19/16	G06F	NO	YES	Computational method for designing enzymes for incorporation of non natural amino acids into proteins	computational method for designing enzymes for incorporation of non natural amino acids into proteins	US	The instant invention provides methods, reagents, and computational tools for designing non-natural substrate analogs for enzymes, especially for designing unnatural amino acid analogs for aminoacyl tRNA Synthetases (AARSs), such as the Phe tRNA Synthetase. The instant invention also provides methods to incorporate unnatural amino acid analogs, especially those with interesting functional groups,…	Part 2
US 7139665	US	7139665	2002	California Institute of Technology	G06F 19/16	G06F	NO	YES	Computational method for designing enzymes for incorporation of non natural amino acids into proteins	computational method for designing enzymes for incorporation of non natural amino acids into proteins	US	The instant invention provides methods, reagents, and computational tools for designing non-natural substrate analogs for enzymes, especially for designing unnatural amino acid analogs for aminoacyl tRNA Synthetases (AARSs), such as the Phe tRNA Synthetase. The instant invention also provides methods to incorporate unnatural amino acid analogs, especially those with interesting functional groups,…	Part 2
ES 1876548	ES	1876548	2006	Institut Catala D'Investigacio Quimica	G06F 19/16	G06F	NO	YES	Computational method for the prediction of enantiomeric excesses and absolute configurations by using DFT-based 3D descriptors	computational method for the prediction of enantiomeric excesses and absolute configurations by using dft-based 3d descriptors	EP	A computer-based method for generating a three-dimensional structure activity relationship for a catalyst - substrate system comprising: (a) Generating 3D quantum descriptors by using a universal quantum mechanics based method; (b) Computing the electronic density and electrostatic potential; (c) Building a molecular isosurface; (c) Computing an steric descriptor at each isosurface 3D point; (d) …	Part 2
US 2011295514	US	2011295514	2010	LIFE TECHNOLOGIES CORPORATION	G06F 19/10	G06F	NO	YES	Computational Methods For Translating A Sequence Of Multi-Base Color Calls To A Sequence Of Bases	computational methods for translating a sequence of multi-base color calls to a sequence of bases	US	Disclosed are systems and methods for resequencing using color calls. A DNA sample is encoded and sequenced according to a multi-base code producing a string of read color calls for a fragment of the sample. A reference sequence is obtained. The string of read color calls is mapped to the reference sequence. A base sequence is extracted from the reference sequence. The base sequence is encoded as…	Part 2
US 1912145	US	1912145	2003	Sarnoff Corporation	G06F 19/16	G06F	NO	YES	Computational protein probing to identify binding sites	computational protein probing to identify binding sites	EP	Provided is a computer implemented method of analyzing a macromolecule for potential binding sites, comprising: positioning an instance of a computer representation of an organic fragment at a plurality of potential binding sites of the macromolecule; selecting a value of B , wherein B = Á' / k T + In<N>, where Á' is the excess chemical potential, k is Boltzmann's constant, T is the absolute temp…	Part 2
US 1912145	US	1912145	2003	Sarnoff Corporation	G06F 19/16	G06F	NO	YES	Computational protein probing to identify binding sites	computational protein probing to identify binding sites	EP	Provided is a computer implemented method of analyzing a macromolecule for potential binding sites, comprising: positioning an instance of a computer representation of an organic fragment at a plurality of potential binding sites of the macromolecule; selecting a value of B , wherein B = Á' / k T + In<N>, where Á' is the excess chemical potential, k is Boltzmann's constant, T is the absolute temp…	Part 2
JP 1333383	JP	1333383	2002	Hitachi, Ltd.	G06F 19/18	G06F	NO	YES	Computer based system and method to solve coupled non linear equations	computer based system and method to solve coupled non linear equations	EP	The invention relates to a computerised system (1) and method for the solving of coupled non-linear equations. The invention is in particular directed towards solving non-linear equations in gene hunting studies. The invention provides a system (1) and method for removing (7) and storing equations which have reached equilibrium during computation thereby greatly reducing the computation time and …	Part 2
US 2011282587	US	2011282587	2010	EMORY UNIVERSITY	G06F 19/10	G06F	NO	YES	COMPUTER READABLE STORAGE MEDIUMS, METHODS AND SYSTEMS FOR NORMALIZING CHEMICAL PROFILES IN BIOLOGICAL OR MEDICAL SAMPLES DETECTED BY MASS SPECTROMETRY	computer readable storage mediums, methods and systems for normalizing chemical profiles in biological or medical samples detected by mass spectrometry	US	Described herein are computer-readable storage mediums, methods and systems useful for analyzing samples via mass spectrometry. Aspects described herein include methods for normalizing mass spectrometry data that include providing a reference set of mass spectrometry data obtained from a first external standard sample having one or more isotopic standards, wherein the reference set of mass spectr…	Part 2
JP 2004260479	JP	2004260479	2003	KABUSHIKIGAISHA DYNACOM	G06F 19/18	G06F	NO	YES	Computer software program for graphically displaying genetic linkage disequilibrium, and the method thereof	computer software program for graphically displaying genetic linkage disequilibrium, and the method thereof	US	This invention relates to a computer software program product, including computer readable memory and a computer software program stored on the memory, for calculating linkage disequilibrium values for individual pairs of gene loci for two or more gene polymorphism data groups and displaying results comparatively on a display monitor. The program includes: a color output command for converting th…	Part 2
US 2006014164	US	2006014164	2004	Roche Nimblegen, Inc.	G06F 19/20	G06F	NO	YES	Computer software to assist in identifying SNPS with microarrays	computer software to assist in identifying snps with microarrays	US	The present invention is a method to assist in the identification of single nucleotide polymorphisms (SNP) from microarray hybridization data. Data from hybridization protocols run on microarrays often have variations in the data resulting from variations in hybridization conditions and efficiencies and variations in optical intensities. An algorithm is described to screen the results to identify…	Part 2
US 7904250	US	7904250	2004	Roche Nimblegen, Inc.	G06F 19/20	G06F	NO	YES	Computer software to assist in identifying SNPS with microarrays	computer software to assist in identifying snps with microarrays	US	The present invention is a method to assist in the identification of single nucleotide polymorphisms (SNP) from microarray hybridization data. Data from hybridization protocols run on microarrays often have variations in the data resulting from variations in hybridization conditions and efficiencies and variations in optical intensities. An algorithm is described to screen the results to identify…	Part 2
US 2003224394	US	2003224394	2002	Rosetta Inpharmatics LLC	G06F 19/18	G06F	NO	YES	Computer systems and methods for identifying genes and determining pathways associated with traits	computer systems and methods for identifying genes and determining pathways associated with traits	US	A method for associating a gene with a trait exhibited by one or more organisms in a plurality of organisms from a species. A genetic marker map is constructed from a set of genetic markers associated with the plurality of organisms. For each gene in a plurality of genes, a quantitative trait locus analysis is performed using the genetic marker map and a quantitative trait. The quantitative trait…	Part 2
US 2003224394	US	2003224394	2002	Rosetta Inpharmatics LLC	G06F 19/20	G06F	NO	YES	Computer systems and methods for identifying genes and determining pathways associated with traits	computer systems and methods for identifying genes and determining pathways associated with traits	US	A method for associating a gene with a trait exhibited by one or more organisms in a plurality of organisms from a species. A genetic marker map is constructed from a set of genetic markers associated with the plurality of organisms. For each gene in a plurality of genes, a quantitative trait locus analysis is performed using the genetic marker map and a quantitative trait. The quantitative trait…	Part 2
US 7035739	US	7035739	2002	Rosetta Inpharmatics LLC	G06F 19/18	G06F	NO	YES	Computer systems and methods for identifying genes and determining pathways associated with traits	computer systems and methods for identifying genes and determining pathways associated with traits	US	A method for associating a gene with a trait exhibited by one or more organisms in a plurality of organisms from a species. A genetic marker map is constructed from a set of genetic markers associated with the plurality of organisms. For each gene in a plurality of genes, a quantitative trait locus analysis is performed using the genetic marker map and a quantitative trait. The quantitative trait…	Part 2
US 7035739	US	7035739	2002	Rosetta Inpharmatics LLC	G06F 19/20	G06F	NO	YES	Computer systems and methods for identifying genes and determining pathways associated with traits	computer systems and methods for identifying genes and determining pathways associated with traits	US	A method for associating a gene with a trait exhibited by one or more organisms in a plurality of organisms from a species. A genetic marker map is constructed from a set of genetic markers associated with the plurality of organisms. For each gene in a plurality of genes, a quantitative trait locus analysis is performed using the genetic marker map and a quantitative trait. The quantitative trait…	Part 2
DE 2003203400	DE	2003203400	2000	hte Aktiengesellschaft the high throughput experimentation company	G06F 19/16	G06F	NO	YES	Computer-aided optimization of substance libraries	computer-aided optimization of substance libraries	US	The invention relates to a method for the automated production and iterative automated optimization of a substance library and/or at least one reaction parameter relating to a performance characteristic comprising at least two substances comprising the steps of: a) defining at least one production parameter and at least one test parameter; b) automated preparation of a substance library by produc…	Part 2
DE 6862533	DE	6862533	2000	hte Aktiengesellschaft the high throughput experimentation company	G06F 19/16	G06F	NO	YES	Computer-aided optimization of substance libraries	computer-aided optimization of substance libraries	US	The invention relates to a method for the automated production and iterative automated optimization of a substance library and/or at least one reaction parameter relating to a performance characteristic comprising at least two substances comprising the steps of: a) defining at least one production parameter and at least one test parameter; b) automated preparation of a substance library by produc…	Part 2
US 0848067	US	848067	1996	Affymetrix, Inc. (a California Corporation)	G06F 19/20	G06F	NO	YES	Computer-aided techniques for analyzing biological sequences	computer-aided techniques for analyzing biological sequences	EP	Computer-aided techniques for analyzing biological sequences like nucleic acids are provided. The computer system may analyze hybridization intensities indicating hybridization affinity between mucleic acid probes and a sample nucleic acid sequence in order to call bases in the sample sequence. Multiple base calls may be combined to form a single base call. Additionally, the computer system may a…	Part 2
US 0848067	US	848067	1996	Affymetrix, Inc. (a California Corporation)	G06F 19/20	G06F	NO	YES	Computer-aided techniques for analyzing biological sequences	computer-aided techniques for analyzing biological sequences	EP	Computer-aided techniques for analyzing biological sequences like nucleic acids are provided. The computer system may analyze hybridization intensities indicating hybridization affinity between mucleic acid probes and a sample nucleic acid sequence in order to call bases in the sample sequence. Multiple base calls may be combined to form a single base call. Additionally, the computer system may a…	Part 2
US 2002183933	US	2002183933	1996	Affymetrix, Inc.	G06F 19/20	G06F	NO	YES	Computer-aided techniques for analyzing biological sequences	computer-aided techniques for analyzing biological sequences	US	Computer-aided techniques for analyzing biological sequences like nucleic acids are provided. The computer system may analyze hybridization intensities indicating hybridization affinity between nucleic acid probes and a sample nucleic acid sequence in order to call bases in the sample sequence. Multiple base calls may be combined to form a single base call. Additionally, the computer system may a…	Part 2
US 6600996	US	6600996	1996	Affymetrix, Inc.	G06F 19/20	G06F	NO	YES	Computer-aided techniques for analyzing biological sequences	computer-aided techniques for analyzing biological sequences	US	Computer-aided techniques for analyzing biological sequences like nucleic acids are provided. The computer system may analyze hybridization intensities indicating hybridization affinity between nucleic acid probes and a sample nucleic acid sequence in order to call bases in the sample sequence. Multiple base calls may be combined to form a single base call. Additionally, the computer system may a…	Part 2
GB 2009132173	GB	2009132173	2007	Forensic Science Service Ltd.	G06F 19/18	G06F	NO	YES	Computing likelihood ratios using peak heights	computing likelihood ratios using peak heights	US	Methods for comparing a first DNA profile with a second DNA profile are provided. The likelihood ratio for one hypothesis relative to another, as to the sources of the DNA, is conditioned on quantity of DNA in the test sample providing the first DNA profile and/or another sample providing the second DNA profile.	Part 2
GB 8121795	GB	8121795	2007	Forensic Science Service Ltd.	G06F 19/18	G06F	NO	YES	Computing likelihood ratios using peak heights	computing likelihood ratios using peak heights	US	Methods for comparing a first DNA profile with a second DNA profile are provided. The likelihood ratio for one hypothesis relative to another, as to the sources of the DNA, is conditioned on quantity of DNA in the test sample providing the first DNA profile and/or another sample providing the second DNA profile.	Part 2
CA 2003144233	CA	2003144233	2001	Bionicrie Life Sciences, Inc.	G06F 19/16	G06F	NO	YES	Conformation-activity relationship of apoptosis-inducing phosphodiester oligonucleotides	conformation-activity relationship of apoptosis-inducing phosphodiester oligonucleotides	US	The present invention facilitates in silico evaluation of molecules for biological activity by providing a computer-based method to predict whether oligonucleotides may possess biological activity and the efficacy of the biological activity based on the three-dimensional structure and charge characteristics of the oligonucleotides. Biological activities include, but are not limited to, cellular p…	Part 2
CA 2008077372	CA	2008077372	2001	Bioniche Life Sciences Inc.	G06F 19/16	G06F	NO	YES	Conformation-activity relationship of apoptosis-inducing phosphodiester oligonucleotides	conformation-activity relationship of apoptosis-inducing phosphodiester oligonucleotides	US	The present invention facilitates in silico evaluation of molecules for biological activity by providing a computer-based method to predict whether oligonucleotides may possess biological activity and the efficacy of the biological activity based on the three-dimensional structure and charge characteristics of the oligonucleotides. Biological activities include, but are not limited to, cellular p…	Part 2
CA 7200531	CA	7200531	2001	Bionicrie Life Sciences, Inc.	G06F 19/16	G06F	NO	YES	Conformation-activity relationship of apoptosis-inducing phosphodiester oligonucleotides	conformation-activity relationship of apoptosis-inducing phosphodiester oligonucleotides	US	The present invention facilitates in silico evaluation of molecules for biological activity by providing a computer-based method to predict whether oligonucleotides may possess biological activity and the efficacy of the biological activity based on the three-dimensional structure and charge characteristics of the oligonucleotides. Biological activities include, but are not limited to, cellular p…	Part 2
KR 2447869	KR	2447869	2010	Samsung SDS Co., Ltd.	G06F 19/18	G06F	NO	YES	Cooperation-based method of managing, displaying, and updating DNA sequence data	cooperation-based method of managing, displaying, and updating dna sequence data	EP	Cooperation-based method of managing, displaying, and updating DNA sequence data is provided. According to an aspect of the present invention, there is provided a cooperation-based method of managing DNA sequence data, the method comprising receiving annotation data inputted for an anchor corresponding to at least one base of a DNA sequence; and storing the received annotation data in an annotati…	Part 2
IS 2003199072	IS	2003199072	2002	PROKARIA, ITD.	G06F 19/16	G06F	NO	YES	Crystal and structure of a thermostable glycosol hydrolase and use thereof, and modified proteins	crystal and structure of a thermostable glycosol hydrolase and use thereof, and modified proteins	US	The crystal of a hyperthermostable cellulase from Rhodothermus marinus and the three-dimensional structure of the enzyme are provided. The invention further provides procedures for the identification of structural features that are important for thermostability of the enzyme. Methods based thereon to rationally modify proteins structurally related to R. marinus are disclosed, in particular, metho…	Part 2
US 2007105085	US	2007105085	2005	The Scripps Research Institute	G06F 19/16	G06F	NO	YES	Crystal of a transporter-ligand complex and methods of use	crystal of a transporter-ligand complex and methods of use	US	The invention relates to the three-dimensional structure of a crystal of a transporter protein complexed with a ligand. The three-dimensional structure of the transporter-ligand complex is disclosed. The transporter-ligand crystal structure, wherein the ligand is an inhibitor molecule, is useful for providing structural information that may be integrated into drug screening and drug design proces…	Part 2
GB 1172374	GB	1172374	2000	MEDICAL RESEARCH COUNCIL	G06F 19/16	G06F	NO	YES	Crystal structure (3 ┬ resolution) of the 30S ribosome and its use	crystal structure (3 ┬ resolution) of the 30s ribosome and its use	EP	The invention provides an X-ray crystal structure of the 30S ribosome, obtained from Thermus thermophilus 30S subunit, having a tetragonal space group P41212 with unit cell dimensions of a = 401.4 +/- 4.0 ANGSTROM , b = 401.4 +/- 4.0 ANGSTROM , c = 175.9 +/- 5.0 ANGSTROM . An advantageous feature of the structure is that it diffracts beyond 3 ANGSTROM resolution. The invention also provides a cry…	Part 2
GB 1172374	GB	1172374	2000	MEDICAL RESEARCH COUNCIL	G06F 19/16	G06F	NO	YES	Crystal structure (3 ┬ resolution) of the 30S ribosome and its use	crystal structure (3 ┬ resolution) of the 30s ribosome and its use	EP	The invention provides an X-ray crystal structure of the 30S ribosome, obtained from Thermus thermophilus 30S subunit, having a tetragonal space group P41212 with unit cell dimensions of a = 401.4 +/- 4.0 ANGSTROM , b = 401.4 +/- 4.0 ANGSTROM , c = 175.9 +/- 5.0 ANGSTROM . An advantageous feature of the structure is that it diffracts beyond 3 ANGSTROM resolution. The invention also provides a cry…	Part 2
GB 1172374	GB	1172374	2000	MEDICAL RESEARCH COUNCIL	G06F 19/16	G06F	NO	YES	Crystal structure (3 ┬ resolution) of the 30S ribosome and its use	crystal structure (3 ┬ resolution) of the 30s ribosome and its use	EP	The invention provides an X-ray crystal structure of the 30S ribosome, obtained from Thermus thermophilus 30S subunit, having a tetragonal space group P41212 with unit cell dimensions of a = 401.4 +/- 4.0 ANGSTROM , b = 401.4 +/- 4.0 ANGSTROM , c = 175.9 +/- 5.0 ANGSTROM . An advantageous feature of the structure is that it diffracts beyond 3 ANGSTROM resolution. The invention also provides a cry…	Part 2
US 1172374	US	1172374	2000	University of Utah Research Foundation	G06F 19/16	G06F	NO	YES	Crystal structure (3 ┬ resolution) of the 30S ribosome and its use	crystal structure (3 ┬ resolution) of the 30s ribosome and its use	EP	The invention provides an X-ray crystal structure of the 30S ribosome, obtained from Thermus thermophilus 30S subunit, having a tetragonal space group P41212 with unit cell dimensions of a = 401.4 +/- 4.0 ANGSTROM , b = 401.4 +/- 4.0 ANGSTROM , c = 175.9 +/- 5.0 ANGSTROM . An advantageous feature of the structure is that it diffracts beyond 3 ANGSTROM resolution. The invention also provides a cry…	Part 2
US 1172374	US	1172374	2000	University of Utah Research Foundation	G06F 19/16	G06F	NO	YES	Crystal structure (3 ┬ resolution) of the 30S ribosome and its use	crystal structure (3 ┬ resolution) of the 30s ribosome and its use	EP	The invention provides an X-ray crystal structure of the 30S ribosome, obtained from Thermus thermophilus 30S subunit, having a tetragonal space group P41212 with unit cell dimensions of a = 401.4 +/- 4.0 ANGSTROM , b = 401.4 +/- 4.0 ANGSTROM , c = 175.9 +/- 5.0 ANGSTROM . An advantageous feature of the structure is that it diffracts beyond 3 ANGSTROM resolution. The invention also provides a cry…	Part 2
US 1172374	US	1172374	2000	University of Utah Research Foundation	G06F 19/16	G06F	NO	YES	Crystal structure (3 ┬ resolution) of the 30S ribosome and its use	crystal structure (3 ┬ resolution) of the 30s ribosome and its use	EP	The invention provides an X-ray crystal structure of the 30S ribosome, obtained from Thermus thermophilus 30S subunit, having a tetragonal space group P41212 with unit cell dimensions of a = 401.4 +/- 4.0 ANGSTROM , b = 401.4 +/- 4.0 ANGSTROM , c = 175.9 +/- 5.0 ANGSTROM . An advantageous feature of the structure is that it diffracts beyond 3 ANGSTROM resolution. The invention also provides a cry…	Part 2
US 2005075795	US	2005075795	2003	PFIZER INC	G06F 19/16	G06F	NO	YES	Crystal structure of 3', 5'-cyclic nucleotide phosphodiesterase (PDE1B) and uses thereof	crystal structure of 3', 5'-cyclic nucleotide phosphodiesterase (pde1b) and uses thereof	US	Crystal structures of phosphodiesterase 1B (PDE1B), and the 3-D atomic coordinates of the PDE1B binding domain, are described and used to obtain PDE1B ligands, including PDE1B inhibitors. The inhibitors are formulated into pharmaceutical compositions and used to treat various psychological disorders.	Part 2
GB 2002072861	GB	2002072861	2000	BRODERSEN DITLEV EGESKOV	G06F 19/16	G06F	NO	YES	Crystal structure of antibiotics bound to the 30S ribosome and its use	crystal structure of antibiotics bound to the 30s ribosome and its use	US	The invention provides high resolution X-ray crystal structures of the 30S ribosome, obtained from Thermus thermophilus 30S subunit, having a tetragonal space group P41212 to which are bound an antibiotic selected from the group paromomycin, streptomycin, spectinomycin, tetracycline, pactamycin and hygromycin B. An advantageous feature of the structure is that it diffracts at about 3 ┼ resolution…	Part 2
GB 2002072861	GB	2002072861	2000	CARTER ANDREW PHILIP	G06F 19/16	G06F	NO	YES	Crystal structure of antibiotics bound to the 30S ribosome and its use	crystal structure of antibiotics bound to the 30s ribosome and its use	US	The invention provides high resolution X-ray crystal structures of the 30S ribosome, obtained from Thermus thermophilus 30S subunit, having a tetragonal space group P41212 to which are bound an antibiotic selected from the group paromomycin, streptomycin, spectinomycin, tetracycline, pactamycin and hygromycin B. An advantageous feature of the structure is that it diffracts at about 3 ┼ resolution…	Part 2
GB 2002072861	GB	2002072861	2000	RAMAKRISHNAN VENKATRAMAN	G06F 19/16	G06F	NO	YES	Crystal structure of antibiotics bound to the 30S ribosome and its use	crystal structure of antibiotics bound to the 30s ribosome and its use	US	The invention provides high resolution X-ray crystal structures of the 30S ribosome, obtained from Thermus thermophilus 30S subunit, having a tetragonal space group P41212 to which are bound an antibiotic selected from the group paromomycin, streptomycin, spectinomycin, tetracycline, pactamycin and hygromycin B. An advantageous feature of the structure is that it diffracts at about 3 ┼ resolution…	Part 2
GB 2004096950	GB	2004096950	2002	CLEASBY ANNE	G06F 19/18	G06F	NO	YES	Crystal structure of beta site APP cleaving enzyme (BACE) and methods of use thereof	crystal structure of beta site app cleaving enzyme (bace) and methods of use thereof	US	The present application discloses and claims mutant BACE proteins, recombinant BACE proteins, processes for crystallizing BACE and in particular to its crystal structure and to the uses of this structure in drug discovery.	Part 2
GB 2004096950	GB	2004096950	2002	CLEASBY ANNE	G06F 19/16	G06F	NO	YES	Crystal structure of beta site APP cleaving enzyme (BACE) and methods of use thereof	crystal structure of beta site app cleaving enzyme (bace) and methods of use thereof	US	The present application discloses and claims mutant BACE proteins, recombinant BACE proteins, processes for crystallizing BACE and in particular to its crystal structure and to the uses of this structure in drug discovery.	Part 2
GB 2004096950	GB	2004096950	2002	HAMILTON BRUCE JOHN	G06F 19/18	G06F	NO	YES	Crystal structure of beta site APP cleaving enzyme (BACE) and methods of use thereof	crystal structure of beta site app cleaving enzyme (bace) and methods of use thereof	US	The present application discloses and claims mutant BACE proteins, recombinant BACE proteins, processes for crystallizing BACE and in particular to its crystal structure and to the uses of this structure in drug discovery.	Part 2
GB 2004096950	GB	2004096950	2002	HAMILTON BRUCE JOHN	G06F 19/16	G06F	NO	YES	Crystal structure of beta site APP cleaving enzyme (BACE) and methods of use thereof	crystal structure of beta site app cleaving enzyme (bace) and methods of use thereof	US	The present application discloses and claims mutant BACE proteins, recombinant BACE proteins, processes for crystallizing BACE and in particular to its crystal structure and to the uses of this structure in drug discovery.	Part 2
GB 2004096950	GB	2004096950	2002	PATEL SAHIL JOE	G06F 19/18	G06F	NO	YES	Crystal structure of beta site APP cleaving enzyme (BACE) and methods of use thereof	crystal structure of beta site app cleaving enzyme (bace) and methods of use thereof	US	The present application discloses and claims mutant BACE proteins, recombinant BACE proteins, processes for crystallizing BACE and in particular to its crystal structure and to the uses of this structure in drug discovery.	Part 2
GB 2004096950	GB	2004096950	2002	PATEL SAHIL JOE	G06F 19/16	G06F	NO	YES	Crystal structure of beta site APP cleaving enzyme (BACE) and methods of use thereof	crystal structure of beta site app cleaving enzyme (bace) and methods of use thereof	US	The present application discloses and claims mutant BACE proteins, recombinant BACE proteins, processes for crystallizing BACE and in particular to its crystal structure and to the uses of this structure in drug discovery.	Part 2
GB 2004096950	GB	2004096950	2002	SHAH ALEEM	G06F 19/18	G06F	NO	YES	Crystal structure of beta site APP cleaving enzyme (BACE) and methods of use thereof	crystal structure of beta site app cleaving enzyme (bace) and methods of use thereof	US	The present application discloses and claims mutant BACE proteins, recombinant BACE proteins, processes for crystallizing BACE and in particular to its crystal structure and to the uses of this structure in drug discovery.	Part 2
GB 2004096950	GB	2004096950	2002	SHAH ALEEM	G06F 19/16	G06F	NO	YES	Crystal structure of beta site APP cleaving enzyme (BACE) and methods of use thereof	crystal structure of beta site app cleaving enzyme (bace) and methods of use thereof	US	The present application discloses and claims mutant BACE proteins, recombinant BACE proteins, processes for crystallizing BACE and in particular to its crystal structure and to the uses of this structure in drug discovery.	Part 2
GB 2004096950	GB	2004096950	2002	VUILLARD LAURENT MICHEL MARIE	G06F 19/18	G06F	NO	YES	Crystal structure of beta site APP cleaving enzyme (BACE) and methods of use thereof	crystal structure of beta site app cleaving enzyme (bace) and methods of use thereof	US	The present application discloses and claims mutant BACE proteins, recombinant BACE proteins, processes for crystallizing BACE and in particular to its crystal structure and to the uses of this structure in drug discovery.	Part 2
GB 2004096950	GB	2004096950	2002	VUILLARD LAURENT MICHEL MARIE	G06F 19/16	G06F	NO	YES	Crystal structure of beta site APP cleaving enzyme (BACE) and methods of use thereof	crystal structure of beta site app cleaving enzyme (bace) and methods of use thereof	US	The present application discloses and claims mutant BACE proteins, recombinant BACE proteins, processes for crystallizing BACE and in particular to its crystal structure and to the uses of this structure in drug discovery.	Part 2
GB 2004096950	GB	2004096950	2002	YON JEFFREY ROLAND	G06F 19/18	G06F	NO	YES	Crystal structure of beta site APP cleaving enzyme (BACE) and methods of use thereof	crystal structure of beta site app cleaving enzyme (bace) and methods of use thereof	US	The present application discloses and claims mutant BACE proteins, recombinant BACE proteins, processes for crystallizing BACE and in particular to its crystal structure and to the uses of this structure in drug discovery.	Part 2
GB 2004096950	GB	2004096950	2002	YON JEFFREY ROLAND	G06F 19/16	G06F	NO	YES	Crystal structure of beta site APP cleaving enzyme (BACE) and methods of use thereof	crystal structure of beta site app cleaving enzyme (bace) and methods of use thereof	US	The present application discloses and claims mutant BACE proteins, recombinant BACE proteins, processes for crystallizing BACE and in particular to its crystal structure and to the uses of this structure in drug discovery.	Part 2
GB 2002106660	GB	2002106660	2000	Medical Research Council	G06F 19/16	G06F	NO	YES	Crystal structure of the 30s ribosome	crystal structure of the 30s ribosome	US	The invention provides an X-ray crystal structure of the 30S ribosome, obtained from Thermus thermophilus 30S subunit, having a tetragonal space group P4<SUB>1</SUB>2<SUB>1</SUB>2 with unit cell dimensions of a=401.4▒4.0 ┼, b=401.4▒4.0 ┼, c=175.9▒5.0 ┼. An advantageous feature of the structure is that it diffracts beyond 3 ┼ resolution. The invention also provides a crystal of 30S having the thre…	Part 2
GB 6925394	GB	6925394	2000	Medical Research Council	G06F 19/16	G06F	NO	YES	Crystal structure of the 30s ribosome	crystal structure of the 30s ribosome	US	The invention provides an X-ray crystal structure of the 30S ribosome, obtained from Thermus thermophilus 30S subunit, having a tetragonal space group P4<SUB>1</SUB>2<SUB>1</SUB>2 with unit cell dimensions of a=401.4▒4.0 ┼, b=401.4▒4.0 ┼, c=175.9▒5.0 ┼. An advantageous feature of the structure is that it diffracts beyond 3 ┼ resolution. The invention also provides a crystal of 30S having the thre…	Part 2
US 2002106660	US	2002106660	2000	University of Utah Research Foundation	G06F 19/16	G06F	NO	YES	Crystal structure of the 30s ribosome	crystal structure of the 30s ribosome	US	The invention provides an X-ray crystal structure of the 30S ribosome, obtained from Thermus thermophilus 30S subunit, having a tetragonal space group P4<SUB>1</SUB>2<SUB>1</SUB>2 with unit cell dimensions of a=401.4▒4.0 ┼, b=401.4▒4.0 ┼, c=175.9▒5.0 ┼. An advantageous feature of the structure is that it diffracts beyond 3 ┼ resolution. The invention also provides a crystal of 30S having the thre…	Part 2
US 6925394	US	6925394	2000	University of Utah Research Foundation	G06F 19/16	G06F	NO	YES	Crystal structure of the 30s ribosome	crystal structure of the 30s ribosome	US	The invention provides an X-ray crystal structure of the 30S ribosome, obtained from Thermus thermophilus 30S subunit, having a tetragonal space group P4<SUB>1</SUB>2<SUB>1</SUB>2 with unit cell dimensions of a=401.4▒4.0 ┼, b=401.4▒4.0 ┼, c=175.9▒5.0 ┼. An advantageous feature of the structure is that it diffracts beyond 3 ┼ resolution. The invention also provides a crystal of 30S having the thre…	Part 2
GB 1186614	GB	1186614	2000	MEDICAL RESEARCH COUNCIL	G06F 19/16	G06F	NO	YES	Crystal structure of the 30S ribosome bound to antibiotics	crystal structure of the 30s ribosome bound to antibiotics	EP	The invention provides high resolution X-ray crystal structures of the 30S ribosome, obtained from Thermus thermophilus 30S subunit, having a tetragonal space group P41212 to which are bound an antibiotic selected from the group paromomycin, streptomycin, spectinomycin, tetracycline, pactamycin and hygromycin B. An advantageous feature of the structure is that it diffracts at about 3 ANGSTROM res…	Part 2
GB 1186614	GB	1186614	2000	MEDICAL RESEARCH COUNCIL	G06F 19/16	G06F	NO	YES	Crystal structure of the 30S ribosome bound to antibiotics	crystal structure of the 30s ribosome bound to antibiotics	EP	The invention provides high resolution X-ray crystal structures of the 30S ribosome, obtained from Thermus thermophilus 30S subunit, having a tetragonal space group P41212 to which are bound an antibiotic selected from the group paromomycin, streptomycin, spectinomycin, tetracycline, pactamycin and hygromycin B. An advantageous feature of the structure is that it diffracts at about 3 ANGSTROM res…	Part 2
2005197492		2005197492	2003	AGOURON PHARMACEUTICALS, INC.	G06F 19/16	G06F	NO	YES	Crystal structure of VEGFRKD: ligand complexes and methods of use thereof	crystal structure of vegfrkd: ligand complexes and methods of use thereof	US	Polypeptides containing the kinase domain of a VEGFR are described. Also described are crystal structures of these polypeptides, including the crystal structures of VEGFR2KD:ligand complexes. The atomic coordinates derived from the crystal structures provide a three-dimensional description of the ligand-binding pocket of the kinase domain useful in drug discovery and design for the identification…	Part 2
US 2295550	US	2295550	2001	VERTEX PHARMACEUTICALS INCORPORATED	G06F 19/16	G06F	NO	YES	Crystal structures of GSK-3beta protein and protein complexes and their use	crystal structures of gsk-3beta protein and protein complexes and their use	EP	The present invention relates to inhibitors of GSK-3 and methods for producing these inhibitors. The invention also provides pharmaceutical compositions comprising the inhibitors and methods of utilizing those compositions in the treatment and prevention of various disorders, such as diabetes and Alzheimer's disease. In addition, the invention relates to molecules or molecular complexes which com…	Part 2
US 2295550	US	2295550	2001	VERTEX PHARMACEUTICALS INCORPORATED	G06F 19/16	G06F	NO	YES	Crystal structures of GSK-3beta protein and protein complexes and their use	crystal structures of gsk-3beta protein and protein complexes and their use	EP	The present invention relates to inhibitors of GSK-3 and methods for producing these inhibitors. The invention also provides pharmaceutical compositions comprising the inhibitors and methods of utilizing those compositions in the treatment and prevention of various disorders, such as diabetes and Alzheimer's disease. In addition, the invention relates to molecules or molecular complexes which com…	Part 2
US 2003187220	US	2003187220	2001	BUCHANAN SEAN GRANT	G06F 19/18	G06F	NO	YES	Crystals and structures of a flavin mononucleotide binding protein (FMNBP)	crystals and structures of a flavin mononucleotide binding protein (fmnbp)	US	The present invention provides machine readable media embedded with the three-dimensional molecular structure coordinates of putative flavin oxidoreductase, and subsets thereof, including binding pockets, methods of using the structure to identify and design affecters, including inhibitors and activator, mutants of FMNBP, and compounds and compositions that affect FMNBP activity.	Part 2
US 2003187220	US	2003187220	2001	BUCHANAN SEAN GRANT	G06F 19/16	G06F	NO	YES	Crystals and structures of a flavin mononucleotide binding protein (FMNBP)	crystals and structures of a flavin mononucleotide binding protein (fmnbp)	US	The present invention provides machine readable media embedded with the three-dimensional molecular structure coordinates of putative flavin oxidoreductase, and subsets thereof, including binding pockets, methods of using the structure to identify and design affecters, including inhibitors and activator, mutants of FMNBP, and compounds and compositions that affect FMNBP activity.	Part 2
US 2003187220	US	2003187220	2001	GAJIWALA KETAN S.	G06F 19/18	G06F	NO	YES	Crystals and structures of a flavin mononucleotide binding protein (FMNBP)	crystals and structures of a flavin mononucleotide binding protein (fmnbp)	US	The present invention provides machine readable media embedded with the three-dimensional molecular structure coordinates of putative flavin oxidoreductase, and subsets thereof, including binding pockets, methods of using the structure to identify and design affecters, including inhibitors and activator, mutants of FMNBP, and compounds and compositions that affect FMNBP activity.	Part 2
US 2003187220	US	2003187220	2001	GAJIWALA KETAN S.	G06F 19/16	G06F	NO	YES	Crystals and structures of a flavin mononucleotide binding protein (FMNBP)	crystals and structures of a flavin mononucleotide binding protein (fmnbp)	US	The present invention provides machine readable media embedded with the three-dimensional molecular structure coordinates of putative flavin oxidoreductase, and subsets thereof, including binding pockets, methods of using the structure to identify and design affecters, including inhibitors and activator, mutants of FMNBP, and compounds and compositions that affect FMNBP activity.	Part 2
US 2003187220	US	2003187220	2001	PARK FRANCES	G06F 19/18	G06F	NO	YES	Crystals and structures of a flavin mononucleotide binding protein (FMNBP)	crystals and structures of a flavin mononucleotide binding protein (fmnbp)	US	The present invention provides machine readable media embedded with the three-dimensional molecular structure coordinates of putative flavin oxidoreductase, and subsets thereof, including binding pockets, methods of using the structure to identify and design affecters, including inhibitors and activator, mutants of FMNBP, and compounds and compositions that affect FMNBP activity.	Part 2
US 2003187220	US	2003187220	2001	PARK FRANCES	G06F 19/16	G06F	NO	YES	Crystals and structures of a flavin mononucleotide binding protein (FMNBP)	crystals and structures of a flavin mononucleotide binding protein (fmnbp)	US	The present invention provides machine readable media embedded with the three-dimensional molecular structure coordinates of putative flavin oxidoreductase, and subsets thereof, including binding pockets, methods of using the structure to identify and design affecters, including inhibitors and activator, mutants of FMNBP, and compounds and compositions that affect FMNBP activity.	Part 2
US 2003187220	US	2003187220	2001	SAUDER J. MICHAEL	G06F 19/18	G06F	NO	YES	Crystals and structures of a flavin mononucleotide binding protein (FMNBP)	crystals and structures of a flavin mononucleotide binding protein (fmnbp)	US	The present invention provides machine readable media embedded with the three-dimensional molecular structure coordinates of putative flavin oxidoreductase, and subsets thereof, including binding pockets, methods of using the structure to identify and design affecters, including inhibitors and activator, mutants of FMNBP, and compounds and compositions that affect FMNBP activity.	Part 2
US 2003187220	US	2003187220	2001	SAUDER J. MICHAEL	G06F 19/16	G06F	NO	YES	Crystals and structures of a flavin mononucleotide binding protein (FMNBP)	crystals and structures of a flavin mononucleotide binding protein (fmnbp)	US	The present invention provides machine readable media embedded with the three-dimensional molecular structure coordinates of putative flavin oxidoreductase, and subsets thereof, including binding pockets, methods of using the structure to identify and design affecters, including inhibitors and activator, mutants of FMNBP, and compounds and compositions that affect FMNBP activity.	Part 2
US 2003105010	US	2003105010	2001	BADGER JOHN	G06F 19/16	G06F	NO	YES	Crystals and structures of ArnB aminotransferases	crystals and structures of arnb aminotransferases	US	The present invention provides machine readable media embedded with the three-dimensional molecular structure coordinates of ArnB amino transferases, and subsets thereof, including binding pockets, methods of using the structure to identify and design affecters, including inhibitors and activator, mutants of ArnB, and compounds and compositions that affect ArnB activity.	Part 2
US 2003105010	US	2003105010	2001	BUCHANAN SEAN GRANT	G06F 19/16	G06F	NO	YES	Crystals and structures of ArnB aminotransferases	crystals and structures of arnb aminotransferases	US	The present invention provides machine readable media embedded with the three-dimensional molecular structure coordinates of ArnB amino transferases, and subsets thereof, including binding pockets, methods of using the structure to identify and design affecters, including inhibitors and activator, mutants of ArnB, and compounds and compositions that affect ArnB activity.	Part 2
US 2003105010	US	2003105010	2001	HENDLE JORG	G06F 19/16	G06F	NO	YES	Crystals and structures of ArnB aminotransferases	crystals and structures of arnb aminotransferases	US	The present invention provides machine readable media embedded with the three-dimensional molecular structure coordinates of ArnB amino transferases, and subsets thereof, including binding pockets, methods of using the structure to identify and design affecters, including inhibitors and activator, mutants of ArnB, and compounds and compositions that affect ArnB activity.	Part 2
US 2003105010	US	2003105010	2001	NEWMAN JANET	G06F 19/16	G06F	NO	YES	Crystals and structures of ArnB aminotransferases	crystals and structures of arnb aminotransferases	US	The present invention provides machine readable media embedded with the three-dimensional molecular structure coordinates of ArnB amino transferases, and subsets thereof, including binding pockets, methods of using the structure to identify and design affecters, including inhibitors and activator, mutants of ArnB, and compounds and compositions that affect ArnB activity.	Part 2
US 2003105010	US	2003105010	2001	NOLAND BRIAN	G06F 19/16	G06F	NO	YES	Crystals and structures of ArnB aminotransferases	crystals and structures of arnb aminotransferases	US	The present invention provides machine readable media embedded with the three-dimensional molecular structure coordinates of ArnB amino transferases, and subsets thereof, including binding pockets, methods of using the structure to identify and design affecters, including inhibitors and activator, mutants of ArnB, and compounds and compositions that affect ArnB activity.	Part 2
CN 2003225527	CN	2003225527	2002	XU JIAN	G06F 19/18	G06F	NO	YES	Crystals and structures of MST3	crystals and structures of mst3	US	The present invention provides machine readable media embedded with the three-dimensional molecular structure coordinates of MST3KD and subsets thereof, including binding pockets, methods of using the structure to identify and design affecters, including inhibitors and activator, mutants of MST3KD, and compounds and compositions that affect MST3KD activity.	Part 2
CN 2003225527	CN	2003225527	2002	XU JIAN	G06F 19/16	G06F	NO	YES	Crystals and structures of MST3	crystals and structures of mst3	US	The present invention provides machine readable media embedded with the three-dimensional molecular structure coordinates of MST3KD and subsets thereof, including binding pockets, methods of using the structure to identify and design affecters, including inhibitors and activator, mutants of MST3KD, and compounds and compositions that affect MST3KD activity.	Part 2
US 2003225527	US	2003225527	2002	ANTONYSAMY STEPHEN SURESH	G06F 19/18	G06F	NO	YES	Crystals and structures of MST3	crystals and structures of mst3	US	The present invention provides machine readable media embedded with the three-dimensional molecular structure coordinates of MST3KD and subsets thereof, including binding pockets, methods of using the structure to identify and design affecters, including inhibitors and activator, mutants of MST3KD, and compounds and compositions that affect MST3KD activity.	Part 2
US 2003225527	US	2003225527	2002	ANTONYSAMY STEPHEN SURESH	G06F 19/16	G06F	NO	YES	Crystals and structures of MST3	crystals and structures of mst3	US	The present invention provides machine readable media embedded with the three-dimensional molecular structure coordinates of MST3KD and subsets thereof, including binding pockets, methods of using the structure to identify and design affecters, including inhibitors and activator, mutants of MST3KD, and compounds and compositions that affect MST3KD activity.	Part 2
US 2003225527	US	2003225527	2002	BUCHANAN SEAN GRANT	G06F 19/18	G06F	NO	YES	Crystals and structures of MST3	crystals and structures of mst3	US	The present invention provides machine readable media embedded with the three-dimensional molecular structure coordinates of MST3KD and subsets thereof, including binding pockets, methods of using the structure to identify and design affecters, including inhibitors and activator, mutants of MST3KD, and compounds and compositions that affect MST3KD activity.	Part 2
US 2003225527	US	2003225527	2002	BUCHANAN SEAN GRANT	G06F 19/16	G06F	NO	YES	Crystals and structures of MST3	crystals and structures of mst3	US	The present invention provides machine readable media embedded with the three-dimensional molecular structure coordinates of MST3KD and subsets thereof, including binding pockets, methods of using the structure to identify and design affecters, including inhibitors and activator, mutants of MST3KD, and compounds and compositions that affect MST3KD activity.	Part 2
US 2003225527	US	2003225527	2002	FEIL INGEBORG	G06F 19/18	G06F	NO	YES	Crystals and structures of MST3	crystals and structures of mst3	US	The present invention provides machine readable media embedded with the three-dimensional molecular structure coordinates of MST3KD and subsets thereof, including binding pockets, methods of using the structure to identify and design affecters, including inhibitors and activator, mutants of MST3KD, and compounds and compositions that affect MST3KD activity.	Part 2
US 2003225527	US	2003225527	2002	FEIL INGEBORG	G06F 19/16	G06F	NO	YES	Crystals and structures of MST3	crystals and structures of mst3	US	The present invention provides machine readable media embedded with the three-dimensional molecular structure coordinates of MST3KD and subsets thereof, including binding pockets, methods of using the structure to identify and design affecters, including inhibitors and activator, mutants of MST3KD, and compounds and compositions that affect MST3KD activity.	Part 2
CN 2003229453	CN	2003229453	2002	LIU YI	G06F 19/16	G06F	NO	YES	Crystals and structures of PAK4KD kinase PAK4KD	crystals and structures of pak4kd kinase pak4kd	US	The present invention provides machine readable media embedded with the three-dimensional molecular structure coordinates of PAK4KD kinase, and subsets thereof, including binding pockets, methods of using the structure to identify and design affecters, including inhibitors and activator, mutants of PAK4KD, PAK4KD crystals, and compounds and compositions that affect PAK4KD activity.	Part 2
US 2003229453	US	2003229453	2002	ANTONYSAMY STEPHEN SURESH	G06F 19/16	G06F	NO	YES	Crystals and structures of PAK4KD kinase PAK4KD	crystals and structures of pak4kd kinase pak4kd	US	The present invention provides machine readable media embedded with the three-dimensional molecular structure coordinates of PAK4KD kinase, and subsets thereof, including binding pockets, methods of using the structure to identify and design affecters, including inhibitors and activator, mutants of PAK4KD, PAK4KD crystals, and compounds and compositions that affect PAK4KD activity.	Part 2
US 2003229453	US	2003229453	2002	BUCHANAN SEAN GRANT	G06F 19/16	G06F	NO	YES	Crystals and structures of PAK4KD kinase PAK4KD	crystals and structures of pak4kd kinase pak4kd	US	The present invention provides machine readable media embedded with the three-dimensional molecular structure coordinates of PAK4KD kinase, and subsets thereof, including binding pockets, methods of using the structure to identify and design affecters, including inhibitors and activator, mutants of PAK4KD, PAK4KD crystals, and compounds and compositions that affect PAK4KD activity.	Part 2
US 2003229453	US	2003229453	2002	FEIL INGEBORG K.	G06F 19/16	G06F	NO	YES	Crystals and structures of PAK4KD kinase PAK4KD	crystals and structures of pak4kd kinase pak4kd	US	The present invention provides machine readable media embedded with the three-dimensional molecular structure coordinates of PAK4KD kinase, and subsets thereof, including binding pockets, methods of using the structure to identify and design affecters, including inhibitors and activator, mutants of PAK4KD, PAK4KD crystals, and compounds and compositions that affect PAK4KD activity.	Part 2
US 2003229453	US	2003229453	2002	LORBER DAVID	G06F 19/16	G06F	NO	YES	Crystals and structures of PAK4KD kinase PAK4KD	crystals and structures of pak4kd kinase pak4kd	US	The present invention provides machine readable media embedded with the three-dimensional molecular structure coordinates of PAK4KD kinase, and subsets thereof, including binding pockets, methods of using the structure to identify and design affecters, including inhibitors and activator, mutants of PAK4KD, PAK4KD crystals, and compounds and compositions that affect PAK4KD activity.	Part 2
US 2003229453	US	2003229453	2002	POST KAI W.	G06F 19/16	G06F	NO	YES	Crystals and structures of PAK4KD kinase PAK4KD	crystals and structures of pak4kd kinase pak4kd	US	The present invention provides machine readable media embedded with the three-dimensional molecular structure coordinates of PAK4KD kinase, and subsets thereof, including binding pockets, methods of using the structure to identify and design affecters, including inhibitors and activator, mutants of PAK4KD, PAK4KD crystals, and compounds and compositions that affect PAK4KD activity.	Part 2
US 2003101005	US	2003101005	2001	BADGER JOHN	G06F 19/16	G06F	NO	YES	Crystals and structures of perosamine synthase homologs	crystals and structures of perosamine synthase homologs	US	The present invention provides machine readable media embedded with the three-dimensional molecular structure coordinates of PLP-dependent enzyme, and subsets thereof, including binding pockets, methods of using the structure to identify and design affecters, including inhibitors and activator, mutants of PSH, and compounds and compositions that affect PSH activity.	Part 2
US 2003101005	US	2003101005	2001	BUCHANAN SEAN GRANT	G06F 19/16	G06F	NO	YES	Crystals and structures of perosamine synthase homologs	crystals and structures of perosamine synthase homologs	US	The present invention provides machine readable media embedded with the three-dimensional molecular structure coordinates of PLP-dependent enzyme, and subsets thereof, including binding pockets, methods of using the structure to identify and design affecters, including inhibitors and activator, mutants of PSH, and compounds and compositions that affect PSH activity.	Part 2
US 2003101005	US	2003101005	2001	HENDLE JORG	G06F 19/16	G06F	NO	YES	Crystals and structures of perosamine synthase homologs	crystals and structures of perosamine synthase homologs	US	The present invention provides machine readable media embedded with the three-dimensional molecular structure coordinates of PLP-dependent enzyme, and subsets thereof, including binding pockets, methods of using the structure to identify and design affecters, including inhibitors and activator, mutants of PSH, and compounds and compositions that affect PSH activity.	Part 2
US 2003101005	US	2003101005	2001	MULLER-DIECKMANN HANS-JOACHIM	G06F 19/16	G06F	NO	YES	Crystals and structures of perosamine synthase homologs	crystals and structures of perosamine synthase homologs	US	The present invention provides machine readable media embedded with the three-dimensional molecular structure coordinates of PLP-dependent enzyme, and subsets thereof, including binding pockets, methods of using the structure to identify and design affecters, including inhibitors and activator, mutants of PSH, and compounds and compositions that affect PSH activity.	Part 2
US 2003101005	US	2003101005	2001	NOLAND BRIAN	G06F 19/16	G06F	NO	YES	Crystals and structures of perosamine synthase homologs	crystals and structures of perosamine synthase homologs	US	The present invention provides machine readable media embedded with the three-dimensional molecular structure coordinates of PLP-dependent enzyme, and subsets thereof, including binding pockets, methods of using the structure to identify and design affecters, including inhibitors and activator, mutants of PSH, and compounds and compositions that affect PSH activity.	Part 2
US 2003171549	US	2003171549	2001	BUCHANAN SEAN GRANT	G06F 19/16	G06F	NO	YES	Crystals and structures of YiiM proteins	crystals and structures of yiim proteins	US	The present invention provides machine readable media embedded with the three-dimensional molecular structure coordinates of YiiM family members, and subsets thereof, including binding pockets, methods of using the structure to identify and design affecters, including inhibitors and activator, mutants of YiiM family members, and compounds and compositions that affect YiiM family members activity.	Part 2
US 2003171549	US	2003171549	2001	GAJIWALA KETAN S.	G06F 19/16	G06F	NO	YES	Crystals and structures of YiiM proteins	crystals and structures of yiim proteins	US	The present invention provides machine readable media embedded with the three-dimensional molecular structure coordinates of YiiM family members, and subsets thereof, including binding pockets, methods of using the structure to identify and design affecters, including inhibitors and activator, mutants of YiiM family members, and compounds and compositions that affect YiiM family members activity.	Part 2
US 2003171549	US	2003171549	2001	PARK FRANCES	G06F 19/16	G06F	NO	YES	Crystals and structures of YiiM proteins	crystals and structures of yiim proteins	US	The present invention provides machine readable media embedded with the three-dimensional molecular structure coordinates of YiiM family members, and subsets thereof, including binding pockets, methods of using the structure to identify and design affecters, including inhibitors and activator, mutants of YiiM family members, and compounds and compositions that affect YiiM family members activity.	Part 2
US 2003171549	US	2003171549	2001	SAUDER J. MICHAEL	G06F 19/16	G06F	NO	YES	Crystals and structures of YiiM proteins	crystals and structures of yiim proteins	US	The present invention provides machine readable media embedded with the three-dimensional molecular structure coordinates of YiiM family members, and subsets thereof, including binding pockets, methods of using the structure to identify and design affecters, including inhibitors and activator, mutants of YiiM family members, and compounds and compositions that affect YiiM family members activity.	Part 2
US 2004078147	US	2004078147	2000	Wyeth	G06F 19/16	G06F	NO	YES	Crystals of an acyl carrier protein synthase/acyl carrier protein complex	crystals of an acyl carrier protein synthase/acyl carrier protein complex	US	This invention is directed to the crystal structure of Acyl Carrier Protein Synthase (ACPS) complexed with Acyl Carrier Protein (ACP), the solution structure of B. subtilis ACP, and to the use of these structures in rational drug design methods to identify agents that may interact with active sites of ACPS and ACP, and to the testing of these agents to identify agents that may represent novel ant…	Part 2
US 7135319	US	7135319	2000	Wyeth	G06F 19/16	G06F	NO	YES	Crystals of an acyl carrier protein synthase/acyl carrier protein complex	crystals of an acyl carrier protein synthase/acyl carrier protein complex	US	This invention is directed to the crystal structure of Acyl Carrier Protein Synthase (ACPS) complexed with Acyl Carrier Protein (ACP), the solution structure of B. subtilis ACP, and to the use of these structures in rational drug design methods to identify agents that may interact with active sites of ACPS and ACP, and to the testing of these agents to identify agents that may represent novel ant…	Part 2
GB 2003170842	GB	2003170842	2001	BREWERTON SUZANNE C.	G06F 19/16	G06F	NO	YES	Crystals of cytochrome P450 2C9, structures thereof and their use	crystals of cytochrome p450 2c9, structures thereof and their use	US	The present invention provides cytochrome 2C9 proteins which have been modified to introduce a proline residue at positions 220 or 222 of the wild type sequence which can be crystallised to provide high resolution structures. The structures may be used for homology modelling of other cytochrome P450 structures such as 2C8, 2C18 and 2C19, and for analysis of the interaction of ligands with P450.	Part 2
GB 2003170842	GB	2003170842	2001	COSME JOSE M.	G06F 19/16	G06F	NO	YES	Crystals of cytochrome P450 2C9, structures thereof and their use	crystals of cytochrome p450 2c9, structures thereof and their use	US	The present invention provides cytochrome 2C9 proteins which have been modified to introduce a proline residue at positions 220 or 222 of the wild type sequence which can be crystallised to provide high resolution structures. The structures may be used for homology modelling of other cytochrome P450 structures such as 2C8, 2C18 and 2C19, and for analysis of the interaction of ligands with P450.	Part 2
GB 2003170842	GB	2003170842	2001	HAMILTON BRUCE J.	G06F 19/16	G06F	NO	YES	Crystals of cytochrome P450 2C9, structures thereof and their use	crystals of cytochrome p450 2c9, structures thereof and their use	US	The present invention provides cytochrome 2C9 proteins which have been modified to introduce a proline residue at positions 220 or 222 of the wild type sequence which can be crystallised to provide high resolution structures. The structures may be used for homology modelling of other cytochrome P450 structures such as 2C8, 2C18 and 2C19, and for analysis of the interaction of ligands with P450.	Part 2
GB 2003170842	GB	2003170842	2001	JHOTI HARREN	G06F 19/16	G06F	NO	YES	Crystals of cytochrome P450 2C9, structures thereof and their use	crystals of cytochrome p450 2c9, structures thereof and their use	US	The present invention provides cytochrome 2C9 proteins which have been modified to introduce a proline residue at positions 220 or 222 of the wild type sequence which can be crystallised to provide high resolution structures. The structures may be used for homology modelling of other cytochrome P450 structures such as 2C8, 2C18 and 2C19, and for analysis of the interaction of ligands with P450.	Part 2
GB 2003170842	GB	2003170842	2001	JONES MICHELLE A.	G06F 19/16	G06F	NO	YES	Crystals of cytochrome P450 2C9, structures thereof and their use	crystals of cytochrome p450 2c9, structures thereof and their use	US	The present invention provides cytochrome 2C9 proteins which have been modified to introduce a proline residue at positions 220 or 222 of the wild type sequence which can be crystallised to provide high resolution structures. The structures may be used for homology modelling of other cytochrome P450 structures such as 2C8, 2C18 and 2C19, and for analysis of the interaction of ligands with P450.	Part 2
GB 2003170842	GB	2003170842	2001	VUILLARD LAURENT M.M.	G06F 19/16	G06F	NO	YES	Crystals of cytochrome P450 2C9, structures thereof and their use	crystals of cytochrome p450 2c9, structures thereof and their use	US	The present invention provides cytochrome 2C9 proteins which have been modified to introduce a proline residue at positions 220 or 222 of the wild type sequence which can be crystallised to provide high resolution structures. The structures may be used for homology modelling of other cytochrome P450 structures such as 2C8, 2C18 and 2C19, and for analysis of the interaction of ligands with P450.	Part 2
GB 2003170842	GB	2003170842	2001	WARD ALISON J.	G06F 19/16	G06F	NO	YES	Crystals of cytochrome P450 2C9, structures thereof and their use	crystals of cytochrome p450 2c9, structures thereof and their use	US	The present invention provides cytochrome 2C9 proteins which have been modified to introduce a proline residue at positions 220 or 222 of the wild type sequence which can be crystallised to provide high resolution structures. The structures may be used for homology modelling of other cytochrome P450 structures such as 2C8, 2C18 and 2C19, and for analysis of the interaction of ligands with P450.	Part 2
GB 2003170842	GB	2003170842	2001	WILLIAMS MARK G.	G06F 19/16	G06F	NO	YES	Crystals of cytochrome P450 2C9, structures thereof and their use	crystals of cytochrome p450 2c9, structures thereof and their use	US	The present invention provides cytochrome 2C9 proteins which have been modified to introduce a proline residue at positions 220 or 222 of the wild type sequence which can be crystallised to provide high resolution structures. The structures may be used for homology modelling of other cytochrome P450 structures such as 2C8, 2C18 and 2C19, and for analysis of the interaction of ligands with P450.	Part 2
GB 2003170842	GB	2003170842	2001	WILLIAMS PAMELA A.	G06F 19/16	G06F	NO	YES	Crystals of cytochrome P450 2C9, structures thereof and their use	crystals of cytochrome p450 2c9, structures thereof and their use	US	The present invention provides cytochrome 2C9 proteins which have been modified to introduce a proline residue at positions 220 or 222 of the wild type sequence which can be crystallised to provide high resolution structures. The structures may be used for homology modelling of other cytochrome P450 structures such as 2C8, 2C18 and 2C19, and for analysis of the interaction of ligands with P450.	Part 2
DE 2002067358	DE	2002067358	2000	CASARI GEORG	G06F 19/20	G06F	NO	YES	Data analysis software	data analysis software	US	A method that enables defining relationships between data points (e.g. genes). The method disclosed is not limited by the size of the data set, the potentially misleading effect of background noise is reduced, relationship are not distorted, and that allows for comprehensible graphical presentation. The disclosed method solves the problem of visualization, analysis and interpretation of complex, …	Part 2
DE 2002067358	DE	2002067358	2000	MUNRO ROBIN	G06F 19/20	G06F	NO	YES	Data analysis software	data analysis software	US	A method that enables defining relationships between data points (e.g. genes). The method disclosed is not limited by the size of the data set, the potentially misleading effect of background noise is reduced, relationship are not distorted, and that allows for comprehensible graphical presentation. The disclosed method solves the problem of visualization, analysis and interpretation of complex, …	Part 2
US 2002067358	US	2002067358	2000	MONESTIE PIERRE	G06F 19/20	G06F	NO	YES	Data analysis software	data analysis software	US	A method that enables defining relationships between data points (e.g. genes). The method disclosed is not limited by the size of the data set, the potentially misleading effect of background noise is reduced, relationship are not distorted, and that allows for comprehensible graphical presentation. The disclosed method solves the problem of visualization, analysis and interpretation of complex, …	Part 2
US 2002067358	US	2002067358	2000	SONNTAG CHRISTIAN	G06F 19/20	G06F	NO	YES	Data analysis software	data analysis software	US	A method that enables defining relationships between data points (e.g. genes). The method disclosed is not limited by the size of the data set, the potentially misleading effect of background noise is reduced, relationship are not distorted, and that allows for comprehensible graphical presentation. The disclosed method solves the problem of visualization, analysis and interpretation of complex, …	Part 2
KR 2455878	KR	2455878	2006	SNU R&DB Foundation	G06F 19/20	G06F	NO	YES	Data processing, analysis method of gene expression data to identify endogenous reference genes	data processing, analysis method of gene expression data to identify endogenous reference genes	EP	Disclosed are a data processing and analysis method of gene expression data for identifying endogenous reference genes and a composition for the quantitative analysis of gene expression, comprising a pair of primers and/or probes useful in the amplification of the identified endogenous reference genes. Introduced with the concepts of 'Zero's proportion' and CV, the method allows different dataset…	Part 2
GB 2003187587	GB	2003187587	2000	JONES DAVID	G06F 19/18	G06F	NO	YES	Database	database	US	The invention concerns methods and systems for predicting the function of proteins. In particular, the invention relates to databases in which details of sequence homologies, biological functions and structures that are shared between proteins of differing sequence have been compiled. The invention also relates to methods, systems and computer software that allows the prediction of protein functi…	Part 2
GB 2003187587	GB	2003187587	2000	SWINDELLS MARK	G06F 19/18	G06F	NO	YES	Database	database	US	The invention concerns methods and systems for predicting the function of proteins. In particular, the invention relates to databases in which details of sequence homologies, biological functions and structures that are shared between proteins of differing sequence have been compiled. The invention also relates to methods, systems and computer software that allows the prediction of protein functi…	Part 2
GB 2003187587	GB	2003187587	2000	THORNTON JANET	G06F 19/18	G06F	NO	YES	Database	database	US	The invention concerns methods and systems for predicting the function of proteins. In particular, the invention relates to databases in which details of sequence homologies, biological functions and structures that are shared between proteins of differing sequence have been compiled. The invention also relates to methods, systems and computer software that allows the prediction of protein functi…	Part 2
US 2002133495	US	2002133495	2001	JONES HYWEL B.	G06F 19/18	G06F	NO	YES	Database system and method	database system and method	US	A secured database is populated with genotypic and phenotypic data using a server coupled with a world wide network of computers. The server provides a web site configured to create trust of the web site by users. Users are invited to submit phenotypic data, and users are invited to submit a biological sample. The secured database is populated with received phenotypic data, and received biologica…	Part 2
US 2002133495	US	2002133495	2001	KEAN JAMES R.	G06F 19/18	G06F	NO	YES	Database system and method	database system and method	US	A secured database is populated with genotypic and phenotypic data using a server coupled with a world wide network of computers. The server provides a web site configured to create trust of the web site by users. Users are invited to submit phenotypic data, and users are invited to submit a biological sample. The secured database is populated with received phenotypic data, and received biologica…	Part 2
US 2002133495	US	2002133495	2001	RIENHOFF HUGH Y.	G06F 19/18	G06F	NO	YES	Database system and method	database system and method	US	A secured database is populated with genotypic and phenotypic data using a server coupled with a world wide network of computers. The server provides a web site configured to create trust of the web site by users. Users are invited to submit phenotypic data, and users are invited to submit a biological sample. The secured database is populated with received phenotypic data, and received biologica…	Part 2
US 2007026365	US	2007026365	2005	Entelos, Inc.	G06F 19/12	G06F	NO	YES	Defining virtual patient populations	defining virtual patient populations	US	The invention encompasses methods, including computer-implemented methods, of defining a virtual patient population and mapping the virtual patient population to a population of real patients. The invention utilizes virtual measures from one or more virtual patients, and data representative of multiple real subjects in a sample population, such as data collected from patients in a clinical trial …	Part 2
CH 1677223	CH	1677223	2004	F.HOFFMANN-LA ROCHE AG	G06F 19/18	G06F	NO	YES	De-novo sequencing of nucleic acids	de-novo sequencing of nucleic acids	EP	The present invention is directed to an improved analysis procedure for the comparative sequencing of nucleic acids using multistage mass spectrometry. More precisely, the invention is directed to a method enabling the de-novo sequencing of nucleic acid molecules using multistage mass spectrometry.	Part 2
DE 1677223	DE	1677223	2004	Roche Diagnostics GmbH	G06F 19/18	G06F	NO	YES	De-novo sequencing of nucleic acids	de-novo sequencing of nucleic acids	EP	The present invention is directed to an improved analysis procedure for the comparative sequencing of nucleic acids using multistage mass spectrometry. More precisely, the invention is directed to a method enabling the de-novo sequencing of nucleic acid molecules using multistage mass spectrometry.	Part 2
US 1677223	US	1677223	2004	Roche Molecular Systems, Inc.	G06F 19/18	G06F	NO	YES	De-novo sequencing of nucleic acids	de-novo sequencing of nucleic acids	EP	The present invention is directed to an improved analysis procedure for the comparative sequencing of nucleic acids using multistage mass spectrometry. More precisely, the invention is directed to a method enabling the de-novo sequencing of nucleic acid molecules using multistage mass spectrometry.	Part 2
US 2006141516	US	2006141516	2004	Roche Molecular Systems, Inc.	G06F 19/18	G06F	NO	YES	De-novo sequencing of nucleic acids	de-novo sequencing of nucleic acids	US	The present invention is directed to an improved analysis procedure for the comparative sequencing of nucleic acids using multistage mass spectrometry. More precisely, the invention is directed to a method enabling the de-novo sequencing of nucleic acid molecules using multistage mass spectrometry.	Part 2
US 7890268	US	7890268	2004	Roche Molecular Systems, Inc.	G06F 19/18	G06F	NO	YES	De-novo sequencing of nucleic acids	de-novo sequencing of nucleic acids	US	The present invention is directed to an improved analysis procedure for the comparative sequencing of nucleic acids using multistage mass spectrometry. More precisely, the invention is directed to a method enabling the de-novo sequencing of nucleic acid molecules using multistage mass spectrometry.	Part 2
BE 1862927	BE	1862927	2006	SILICOS NV	G06F 19/16	G06F	NO	YES	Descriptors of three-dimensional objects, uses thereof and a method to generate the same	descriptors of three-dimensional objects, uses thereof and a method to generate the same	EP	A computer-based method of generating a descriptor of a three-dimensional object wherein the following steps are performed for each of a set of one or more cages and for each of one or more properties : (i) enclosing entirely the three-dimensional object in the cage, (ii) for each property, while keeping the three-dimensional object entirely enclosed in the cage by varying one or more dimensions …	Part 2
BE 1862927	BE	1862927	2006	SILICOS NV	G06F 19/16	G06F	NO	YES	Descriptors of three-dimensional objects, uses thereof and a method to generate the same	descriptors of three-dimensional objects, uses thereof and a method to generate the same	EP	A computer-based method of generating a descriptor of a three-dimensional object wherein the following steps are performed for each of a set of one or more cages and for each of one or more properties : (i) enclosing entirely the three-dimensional object in the cage, (ii) for each property, while keeping the three-dimensional object entirely enclosed in the cage by varying one or more dimensions …	Part 2
US 2004018535	US	2004018535	2002	ECKER DAVID J.	G06F 19/16	G06F	NO	YES	Detection of RNA structural elements	detection of rna structural elements	US	The present invention provides methods of identifying structures in nucleic acid sequences using evolutionary computation.	Part 2
US 2004018535	US	2004018535	2002	FOGEL GARY B.	G06F 19/16	G06F	NO	YES	Detection of RNA structural elements	detection of rna structural elements	US	The present invention provides methods of identifying structures in nucleic acid sequences using evolutionary computation.	Part 2
US 2004018535	US	2004018535	2002	GRIFFEY RICHARD H.	G06F 19/16	G06F	NO	YES	Detection of RNA structural elements	detection of rna structural elements	US	The present invention provides methods of identifying structures in nucleic acid sequences using evolutionary computation.	Part 2
US 2004018535	US	2004018535	2002	PORTO V. WILLIAM	G06F 19/16	G06F	NO	YES	Detection of RNA structural elements	detection of rna structural elements	US	The present invention provides methods of identifying structures in nucleic acid sequences using evolutionary computation.	Part 2
US 2004018535	US	2004018535	2002	SAMPATH RANGARAJAN	G06F 19/16	G06F	NO	YES	Detection of RNA structural elements	detection of rna structural elements	US	The present invention provides methods of identifying structures in nucleic acid sequences using evolutionary computation.	Part 2
NL 1986115	NL	1986115	2007	Koninklijke Philips Electronics N.V.	G06F 19/12	G06F	NO	YES	Determination of group-specific biomarkers	determination of group-specific biomarkers	EP	The invention discloses a (computer) model that describes molecular biochemical processes in the body that are relevant for a specific disease and can be based on a combination of a priori knowledge (e.g. from literature) and specific clinical data (e.g. from a disease focused clinical studies). The invention aims to find biomarkers that are relevant for a specific disease by creating different m…	Part 2
NL 1978459	NL	1978459	2007	Koninklijke Philips Electronics N.V.	G06F 19/18	G06F	NO	YES	Determination of patient specific biomarkers	determination of patient specific biomarkers	EP	The invention relates to an approach for the identification of biomarkers that reflect patient-to-patient variations with respect to a given disease. According to this method, the biomarkers are found by the identification of model parameters on which selected state variables of the model depend with high sensitivity in a multi-parametric mathematical model of the disease.	Part 2
NL 1978459	NL	1978459	2007	Koninklijke Philips Electronics N.V.	G06F 19/12	G06F	NO	YES	Determination of patient specific biomarkers	determination of patient specific biomarkers	EP	The invention relates to an approach for the identification of biomarkers that reflect patient-to-patient variations with respect to a given disease. According to this method, the biomarkers are found by the identification of model parameters on which selected state variables of the model depend with high sensitivity in a multi-parametric mathematical model of the disease.	Part 2
US 0971230	US	971230	1994	THE DOW CHEMICAL COMPANY	G06F 19/16	G06F	NO	YES	Determining biodegradability of iminodiacetic acid derivatives, degradable chelants, uses and compositions thereof	determining biodegradability of iminodiacetic acid derivatives, degradable chelants, uses and compositions thereof	EP	Chelants represented by Formula (Ib) are determined to be biodegradable when Distance A is from 3.8 x 10<-10> to 4.6 x 10<-10> m, Distance B is from 5.1 x 10<-10> to 5.9 x 10<-10> m, and Distance C is from about 4.3 to 6.7 x 10<-10> m. Compounds meeting these criteria are referred to as compounds of Formula (2). In addition to methods of analysis and computer systems therefor, the invention inclu…	Part 2
US 2006057618	US	2006057618	2004	Abbott Molecular, Inc., a Corporation of the State of Delaware	G06F 19/20	G06F	NO	YES	Determining data quality and/or segmental aneusomy using a computer system	determining data quality and/or segmental aneusomy using a computer system	US	A method and/or system for making determinations regarding samples from biologic sources including statistical methods for making meaning grouping of observed data and/or for determining an overall quality measure of an assay.	Part 2
US 5606512	US	5606512	1994	The Dow Chemical Company	G06F 19/16	G06F	NO	YES	Determining the biodegradability of iminodiacetic acid derivatives	determining the biodegradability of iminodiacetic acid derivatives	US	Chelants represented by Formula 1b: <IMAGE> Formula Ib are determined to be biodegradable when Distance A is from about 3.8x10-10 to about 4.6x10-10 m, Distance B is from about 5.1x10-10 to about 5.9x10-10 m, and Distance C is from about 4.3 to about 6.7x10-10 m.	Part 2
NL 2003224374	NL	2003224374	2001	The Netherlands Cancer Institute	G06F 19/20	G06F	NO	YES	Diagnosis and prognosis of breast cancer patients	diagnosis and prognosis of breast cancer patients	US	The present invention relates to genetic markers whose expression is correlated with breast cancer. Specifically, the invention provides sets of markers whose expression patterns can be used to differentiate clinical conditions associated with breast cancer, such as the presence or absence of the estrogen receptor ESR1, and BRCA1 and sporadic tumors, and to provide information on the likelihood o…	Part 2
NL 2009157326	NL	2009157326	2001	The Netherlands Cancer Institute	G06F 19/20	G06F	NO	YES	Diagnosis and prognosis of breast cancer patients	diagnosis and prognosis of breast cancer patients	US	The present invention relates to genetic markers whose expression is correlated with breast cancer. Specifically, the invention provides sets of markers whose expression patterns can be used to differentiate clinical conditions associated with breast cancer, such as the presence or absence of the estrogen receptor ESR1, and BRCA1 and sporadic tumors, and to provide information on the likelihood o…	Part 2
NL 2011301048	NL	2011301048	2001	THE NETHERLANDS CANCER INSTITUTE	G06F 19/20	G06F	NO	YES	DIAGNOSIS AND PROGNOSIS OF BREAST CANCER PATIENTS	diagnosis and prognosis of breast cancer patients	US	The present invention relates to genetic markers whose expression is correlated with breast cancer. Specifically, the invention provides sets of markers whose expression patterns can be used to differentiate clinical conditions associated with breast cancer, such as the presence or absence of the estrogen receptor ESR1, and BRCA1 and sporadic tumors, and to provide information on the likelihood o…	Part 2
NL 7514209	NL	7514209	2001	The Netherlands Cancer Institute	G06F 19/20	G06F	NO	YES	Diagnosis and prognosis of breast cancer patients	diagnosis and prognosis of breast cancer patients	US	The present invention relates to genetic markers whose expression is correlated with breast cancer. Specifically, the invention provides sets of markers whose expression patterns can be used to differentiate clinical conditions associated with breast cancer, such as the presence or absence of the estrogen receptor ESR1, and BRCA1 and sporadic tumors, and to provide information on the likelihood o…	Part 2
NL 7863001	NL	7863001	2001	The Netherlands Cancer Institute	G06F 19/20	G06F	NO	YES	Diagnosis and prognosis of breast cancer patients	diagnosis and prognosis of breast cancer patients	US	The present invention relates to genetic markers whose expression is correlated with breast cancer. Specifically, the invention provides sets of markers whose expression patterns can be used to differentiate clinical conditions associated with breast cancer, such as the presence or absence of the estrogen receptor ESR1, and BRCA1 and sporadic tumors, and to provide information on the likelihood o…	Part 2
US 2003224374	US	2003224374	2001	Rosetta Inpharmatics LLC	G06F 19/20	G06F	NO	YES	Diagnosis and prognosis of breast cancer patients	diagnosis and prognosis of breast cancer patients	US	The present invention relates to genetic markers whose expression is correlated with breast cancer. Specifically, the invention provides sets of markers whose expression patterns can be used to differentiate clinical conditions associated with breast cancer, such as the presence or absence of the estrogen receptor ESR1, and BRCA1 and sporadic tumors, and to provide information on the likelihood o…	Part 2
US 2009157326	US	2009157326	2001	Merck Sharp & Dohme Corp.	G06F 19/20	G06F	NO	YES	Diagnosis and prognosis of breast cancer patients	diagnosis and prognosis of breast cancer patients	US	The present invention relates to genetic markers whose expression is correlated with breast cancer. Specifically, the invention provides sets of markers whose expression patterns can be used to differentiate clinical conditions associated with breast cancer, such as the presence or absence of the estrogen receptor ESR1, and BRCA1 and sporadic tumors, and to provide information on the likelihood o…	Part 2
US 2011301048	US	2011301048	2001	MERCK SHARP & DOHME CORP.	G06F 19/20	G06F	NO	YES	DIAGNOSIS AND PROGNOSIS OF BREAST CANCER PATIENTS	diagnosis and prognosis of breast cancer patients	US	The present invention relates to genetic markers whose expression is correlated with breast cancer. Specifically, the invention provides sets of markers whose expression patterns can be used to differentiate clinical conditions associated with breast cancer, such as the presence or absence of the estrogen receptor ESR1, and BRCA1 and sporadic tumors, and to provide information on the likelihood o…	Part 2
US 7514209	US	7514209	2001	Rosetta Inpharmatics LLC	G06F 19/20	G06F	NO	YES	Diagnosis and prognosis of breast cancer patients	diagnosis and prognosis of breast cancer patients	US	The present invention relates to genetic markers whose expression is correlated with breast cancer. Specifically, the invention provides sets of markers whose expression patterns can be used to differentiate clinical conditions associated with breast cancer, such as the presence or absence of the estrogen receptor ESR1, and BRCA1 and sporadic tumors, and to provide information on the likelihood o…	Part 2
US 7863001	US	7863001	2001	Merck Sharp & Dohme Corp.	G06F 19/20	G06F	NO	YES	Diagnosis and prognosis of breast cancer patients	diagnosis and prognosis of breast cancer patients	US	The present invention relates to genetic markers whose expression is correlated with breast cancer. Specifically, the invention provides sets of markers whose expression patterns can be used to differentiate clinical conditions associated with breast cancer, such as the presence or absence of the estrogen receptor ESR1, and BRCA1 and sporadic tumors, and to provide information on the likelihood o…	Part 2
JP 2028600	JP	2028600	2007	SYSMEX CORPORATION	G06F 19/20	G06F	NO	YES	Diagnosis support system for cancer, diagnosis support for information providing method for cancer, and computer program product	diagnosis support system for cancer, diagnosis support for information providing method for cancer, and computer program product	EP	A diagnosis support system for cancer is disclosed that comprises: a measurement value acquiring section for acquiring a measurement value of a first cancer patient; a sample data memory for storing sample data of a plurality of cancer patients different from the first patient; a reference range determination section for determining a reference range based on the measurement value of the first ca…	Part 2
JP 2009054739	JP	2009054739	2007	SYSMEX CORPORATION	G06F 19/20	G06F	NO	YES	DIAGNOSIS SUPPORT SYSTEM FOR CANCER, DIAGNOSIS SUPPORT INFORMATION PROVIDING METHOD FOR CANCER, AND COMPUTER PROGRAM PRODUCT	diagnosis support system for cancer, diagnosis support information providing method for cancer, and computer program product	US	A diagnosis support system for cancer is disclosed that comprises: a measurement value acquiring section for acquiring a measurement value of a first cancer patient; a sample data memory for storing sample data of a plurality of cancer patients different from the first patient; a reference range determination section for determining a reference range based on the measurement value of the first ca…	Part 2
US 2003215877	US	2003215877	2002	CALIFORNIA INSTITUTE OF TECHNOLOGY	G06F 19/18	G06F	NO	YES	Directed protein docking algorithm	directed protein docking algorithm	US	The instant invention provides methods and computational tools for designing interaction between molecules based on their three-dimensional atomic coordinates. In a preferred embodiment, the method can be used to design protein-protein interactions based on their three-dimensional structure. In one embodiment, the method of the instant invention includes a first step of docking interacting molecu…	Part 2
US 2003215877	US	2003215877	2002	CALIFORNIA INSTITUTE OF TECHNOLOGY	G06F 19/16	G06F	NO	YES	Directed protein docking algorithm	directed protein docking algorithm	US	The instant invention provides methods and computational tools for designing interaction between molecules based on their three-dimensional atomic coordinates. In a preferred embodiment, the method can be used to design protein-protein interactions based on their three-dimensional structure. In one embodiment, the method of the instant invention includes a first step of docking interacting molecu…	Part 2
US 2012191357	US	2012191357	2010	The Board of Trustees of the Leland Stanford Junior University	G06F 19/18	G06F	NO	YES	Discovering Progression and Differentiation Hierarchy From Multidimensional Data	discovering progression and differentiation hierarchy from multidimensional data	US	Methods and systems for determining progression and other characteristics of microarray expression levels and similar information, alternatively using a network or communications medium or tangible storage medium or logic processor.	Part 2
US 2003233197	US	2003233197	2002	KARLOV VALERI I.	G06F 19/20	G06F	NO	YES	Discrete bayesian analysis of data	discrete bayesian analysis of data	US	A probabilistic approximation of a data distribution is provided, wherein uncertain measurements in data are fused together to provide an indication of whether a new data item belongs to a given disease model. The probabilistic approximation is provided in accordance with a Bayesian analysis technique that examines the relationship of probability distributions for observable events x and multiple…	Part 2
US 2003233197	US	2003233197	2002	PADILLA CARLOS E.	G06F 19/20	G06F	NO	YES	Discrete bayesian analysis of data	discrete bayesian analysis of data	US	A probabilistic approximation of a data distribution is provided, wherein uncertain measurements in data are fused together to provide an indication of whether a new data item belongs to a given disease model. The probabilistic approximation is provided in accordance with a Bayesian analysis technique that examines the relationship of probability distributions for observable events x and multiple…	Part 2
CA 0938055	CA	938055	1998	Chemical Computing Group Inc.	G06F 19/16	G06F	NO	YES	Discrete quantitative structure activity relationships	discrete quantitative structure activity relationships	EP	Method for developing a quantitative structure activity relationship that includes obtaining a training set of chemical compounds with molecular descriptors consisting of a number of multidimensional vectors with an activity class for each of the vectors; partitioning the multidimensional vectors into groups having interdependence; transforming the descriptors such that the interdependence of the…	Part 2
CA 0938055	CA	938055	1998	Chemical Computing Group Inc.	G06F 19/16	G06F	NO	YES	Discrete quantitative structure activity relationships	discrete quantitative structure activity relationships	EP	Method for developing a quantitative structure activity relationship that includes obtaining a training set of chemical compounds with molecular descriptors consisting of a number of multidimensional vectors with an activity class for each of the vectors; partitioning the multidimensional vectors into groups having interdependence; transforming the descriptors such that the interdependence of the…	Part 2
US 1524612	US	1524612	2003	Agilent Technologies, Inc.	G06F 19/20	G06F	NO	YES	Displaying and manipulating data	displaying and manipulating data	EP	Diverse data sets such as microarray data and other biological data are graphically displayed and sorted to develop visual similarities, correlations or trends that can be seen by a user of software systems, methods and recordable media for organizing and manipulating such data sets to facilitate identification, trends, correlations and other useful relationships among the data. Various schemes f…	Part 2
US 1524612	US	1524612	2003	Agilent Technologies, Inc.	G06F 19/20	G06F	NO	YES	Displaying and manipulating data	displaying and manipulating data	EP	Diverse data sets such as microarray data and other biological data are graphically displayed and sorted to develop visual similarities, correlations or trends that can be seen by a user of software systems, methods and recordable media for organizing and manipulating such data sets to facilitate identification, trends, correlations and other useful relationships among the data. Various schemes f…	Part 2
DE 2003036081	DE	2003036081	2001	EPIGENOMICS AG	G06F 19/18	G06F	NO	YES	Distributed system for epigenetic based prediction of complex phenotypes	distributed system for epigenetic based prediction of complex phenotypes	US	This invention concerns systems for collecting and storing epigenetic and phenotypic information about samples in order to measure and analyse tissue samples and/or cell lines, where the epigenetic parameter is DNA methylation and the phenotypic parameters describe an individual. The method includes parameters such as the diagnosis of diseases and/or drug resistance, wherein the correlation of th…	Part 2
US 2003180808	US	2003180808	2002	NATSOULIS GEORGES	G06F 19/20	G06F	NO	YES	Drug signatures	drug signatures	US	Methods for deriving and using Group Signatures and Drug Signatures are provided, wherein Group Signatures comprise a plurality of genes, modulated expression of which is characteristic and specific of a group of related drug compounds, and wherein Drug Signatures comprise a plurality of genes, modulated expression of which is characteristic and specific for individual drug compounds.	Part 2
GB 2458517	GB	2458517	2004	The Secretary of State for Defence	G06F 19/18	G06F	NO	YES	Early detection of sepsis	early detection of sepsis	EP	The invention describes a system and method for detecting early signs of infection and, in particular, for identifying individuals most likely to develop sepsis, Measurement of expression levels of particular combinations of cytokines and/or cellular activation markers, optionally combined with the use of predictive algorithms, allows a high degree of accuracy of prediction. The method is applica…	Part 2
GB 2458517	GB	2458517	2004	The Secretary of State for Defence	G06F 19/20	G06F	NO	YES	Early detection of sepsis	early detection of sepsis	EP	The invention describes a system and method for detecting early signs of infection and, in particular, for identifying individuals most likely to develop sepsis, Measurement of expression levels of particular combinations of cytokines and/or cellular activation markers, optionally combined with the use of predictive algorithms, allows a high degree of accuracy of prediction. The method is applica…	Part 2
DE 2003129660	DE	2003129660	2001	HANISCH DANIEL	G06F 19/12	G06F	NO	YES	Efficient method for the joint analysis of molecular expression data and biological networks	efficient method for the joint analysis of molecular expression data and biological networks	US	A method for the joint analysis of molecular expression data and biological networks by clustering comprising the steps of defining a matrix of distances between molecules or sets of molecules that incorporate both the relation of corresponding expression profiles and information on their relation within a biological network; and clustering the molecules based on said distances.	Part 2
DE 2003129660	DE	2003129660	2001	HANISCH DANIEL	G06F 19/20	G06F	NO	YES	Efficient method for the joint analysis of molecular expression data and biological networks	efficient method for the joint analysis of molecular expression data and biological networks	US	A method for the joint analysis of molecular expression data and biological networks by clustering comprising the steps of defining a matrix of distances between molecules or sets of molecules that incorporate both the relation of corresponding expression profiles and information on their relation within a biological network; and clustering the molecules based on said distances.	Part 2
DE 2003129660	DE	2003129660	2001	ZIEN ALEXANDER	G06F 19/12	G06F	NO	YES	Efficient method for the joint analysis of molecular expression data and biological networks	efficient method for the joint analysis of molecular expression data and biological networks	US	A method for the joint analysis of molecular expression data and biological networks by clustering comprising the steps of defining a matrix of distances between molecules or sets of molecules that incorporate both the relation of corresponding expression profiles and information on their relation within a biological network; and clustering the molecules based on said distances.	Part 2
DE 2003129660	DE	2003129660	2001	ZIEN ALEXANDER	G06F 19/20	G06F	NO	YES	Efficient method for the joint analysis of molecular expression data and biological networks	efficient method for the joint analysis of molecular expression data and biological networks	US	A method for the joint analysis of molecular expression data and biological networks by clustering comprising the steps of defining a matrix of distances between molecules or sets of molecules that incorporate both the relation of corresponding expression profiles and information on their relation within a biological network; and clustering the molecules based on said distances.	Part 2
2004180376		2004180376	2000	BADER JOEL S.	G06F 19/18	G06F	NO	YES	Efficient test of association for quantitative traits and affected-unaffected studies using pooled DNA	efficient test of association for quantitative traits and affected-unaffected studies using pooled dna	US	Risk assessment and diagnosis of a complex disorder often requires measuring an underlying quantitative phenotype. Association studies in unrelated populations can implicate genetic factors contributing to disease risk, and experiments using pooled DNA provide a less costly but necessarily less powerful alternative to methods based on individual genotyping. Although the sample sizes required for …	Part 2
2004180376		2004180376	2000	BANSAL ARUNA	G06F 19/18	G06F	NO	YES	Efficient test of association for quantitative traits and affected-unaffected studies using pooled DNA	efficient test of association for quantitative traits and affected-unaffected studies using pooled dna	US	Risk assessment and diagnosis of a complex disorder often requires measuring an underlying quantitative phenotype. Association studies in unrelated populations can implicate genetic factors contributing to disease risk, and experiments using pooled DNA provide a less costly but necessarily less powerful alternative to methods based on individual genotyping. Although the sample sizes required for …	Part 2
2004180376		2004180376	2000	SHAM PAK	G06F 19/18	G06F	NO	YES	Efficient test of association for quantitative traits and affected-unaffected studies using pooled DNA	efficient test of association for quantitative traits and affected-unaffected studies using pooled dna	US	Risk assessment and diagnosis of a complex disorder often requires measuring an underlying quantitative phenotype. Association studies in unrelated populations can implicate genetic factors contributing to disease risk, and experiments using pooled DNA provide a less costly but necessarily less powerful alternative to methods based on individual genotyping. Although the sample sizes required for …	Part 2
2002094532		2002094532	2000	BADER JOEL S.	G06F 19/18	G06F	NO	YES	Efficient tests of association for quantitative traits and affected-unaffected studies using pooled DNA	efficient tests of association for quantitative traits and affected-unaffected studies using pooled dna	US	Risk assessment and diagnosis of a complex disorder often requires measuring an underlying quantitative phenotype. Association studies in unrelated populations can implicate genetic factors contributing to disease risk, and experiments using pooled DNA provide a less costly but necessarily less powerful alternative to methods based on individual genotyping. Although the sample sizes required for …	Part 2
2002094532		2002094532	2000	BANSAL ARUNA	G06F 19/18	G06F	NO	YES	Efficient tests of association for quantitative traits and affected-unaffected studies using pooled DNA	efficient tests of association for quantitative traits and affected-unaffected studies using pooled dna	US	Risk assessment and diagnosis of a complex disorder often requires measuring an underlying quantitative phenotype. Association studies in unrelated populations can implicate genetic factors contributing to disease risk, and experiments using pooled DNA provide a less costly but necessarily less powerful alternative to methods based on individual genotyping. Although the sample sizes required for …	Part 2
2002094532		2002094532	2000	SHAM PAK	G06F 19/18	G06F	NO	YES	Efficient tests of association for quantitative traits and affected-unaffected studies using pooled DNA	efficient tests of association for quantitative traits and affected-unaffected studies using pooled dna	US	Risk assessment and diagnosis of a complex disorder often requires measuring an underlying quantitative phenotype. Association studies in unrelated populations can implicate genetic factors contributing to disease risk, and experiments using pooled DNA provide a less costly but necessarily less powerful alternative to methods based on individual genotyping. Although the sample sizes required for …	Part 2
US 2003099973	US	2003099973	2001	UNIVERSITY OF LOUISVILLE RESEARCH FOUNDATION, INC.	G06F 19/20	G06F	NO	YES	E-GeneChip online web service for data mining bioinformatics	e-genechip online web service for data mining bioinformatics	US	A method for data analysis of microarrays. The method includes accessing a software program that performs a multistage analysis of the biological image, through an internet webserver. The analysis includes at least a step of comparing the digitized quantitative data for each sample. The method may further include digitizing the data for each sample and quantitating the data for each sample. Furth…	Part 2
US 2003088392	US	2003088392	2001	Board of Regents, The University of Texas System	G06F 19/16	G06F	NO	YES	Ensemble-based analysis of the pH-dependence of stability of proteins	ensemble-based analysis of the ph-dependence of stability of proteins	US	The present invention relates to a computer-based algorithm that is used to determine the pKa, pH stability and electrostatic interactions of a protein.	Part 2
US 7027969	US	7027969	2001	Board of Regents, The University of Texas System	G06F 19/16	G06F	NO	YES	Ensemble-based analysis of the pH-dependence of stability of proteins	ensemble-based analysis of the ph-dependence of stability of proteins	US	The present invention relates to a computer-based algorithm that is used to determine the pKa, pH stability and electrostatic interactions of a protein.	Part 2
US 2003032065	US	2003032065	2001	FOX ROBERT O.	G06F 19/18	G06F	NO	YES	Ensemble-based strategy for the design of protein pharmaceuticals	ensemble-based strategy for the design of protein pharmaceuticals	US	The present invention provides a method to generate and analyze ensembles of peptide and protein conformers and design proteins to exhibit desired characteristics. The present invention is particularly useful in protein pharmaceutical design.	Part 2
US 2003032065	US	2003032065	2001	FOX ROBERT O.	G06F 19/16	G06F	NO	YES	Ensemble-based strategy for the design of protein pharmaceuticals	ensemble-based strategy for the design of protein pharmaceuticals	US	The present invention provides a method to generate and analyze ensembles of peptide and protein conformers and design proteins to exhibit desired characteristics. The present invention is particularly useful in protein pharmaceutical design.	Part 2
US 2003032065	US	2003032065	2001	HILSER VINCE	G06F 19/18	G06F	NO	YES	Ensemble-based strategy for the design of protein pharmaceuticals	ensemble-based strategy for the design of protein pharmaceuticals	US	The present invention provides a method to generate and analyze ensembles of peptide and protein conformers and design proteins to exhibit desired characteristics. The present invention is particularly useful in protein pharmaceutical design.	Part 2
US 2003032065	US	2003032065	2001	HILSER VINCE	G06F 19/16	G06F	NO	YES	Ensemble-based strategy for the design of protein pharmaceuticals	ensemble-based strategy for the design of protein pharmaceuticals	US	The present invention provides a method to generate and analyze ensembles of peptide and protein conformers and design proteins to exhibit desired characteristics. The present invention is particularly useful in protein pharmaceutical design.	Part 2
US 2004249620	US	2004249620	2002	GENSTRUCT, INC.	G06F 19/12	G06F	NO	YES	Epistemic engine	epistemic engine	US	An epistemic engine system and methods are provided, which accept biological data from experiments or other sources, and automatically produce a model, such as a genomic and protein interaction network, which attempts to explain the operation of a biological system. The system and methods identify interrelationships among components of a biological system, consistent with the biological data and …	Part 2
2007037185		2007037185	2005	THE BOARD OF REGENTS OF THE UNIVERSITY OF TEXAS SYSTEM	G06F 19/18	G06F	NO	YES	Estimating allele frequencies by small pool PCR	estimating allele frequencies by small pool pcr	US	Methods of the invention include the application of fluorescent technology, total genome amplification, high throughput automated microsatellite fragment analysis, robotics, and novel computational methods. Computational methods include determining a microsatellite instability (MSI) phenotype (frequency and significance of MSI over multiple loci) using SP-PCR at higher than 0.5 genome equivalents…	Part 2
US 1918838	US	1918838	2006	Agilent Technologies, Inc.	G06F 19/20	G06F	NO	YES	Estimation of dynamic range of microarray DNA spike-in data by use of parametric curve-fitting	estimation of dynamic range of microarray dna spike-in data by use of parametric curve-fitting	EP	Methods (100), systems (200) and computer readable media for determining the dynamic range of Spike-In controls of microarrays with parameterized sigmoidal curve fitting techniques are disclosed.	Part 2
US 1918838	US	1918838	2006	Agilent Technologies, Inc.	G06F 19/20	G06F	NO	YES	Estimation of dynamic range of microarray DNA spike-in data by use of parametric curve-fitting	estimation of dynamic range of microarray dna spike-in data by use of parametric curve-fitting	EP	Methods (100), systems (200) and computer readable media for determining the dynamic range of Spike-In controls of microarrays with parameterized sigmoidal curve fitting techniques are disclosed.	Part 2
US 2011264376	US	2011264376	2006	POPULATION DIAGNOSTICS, INC.	G06F 19/10	G06F	NO	YES	EVALUATING GENETIC DISORDERS	evaluating genetic disorders	US	The present invention relates to genetic analysis and evaluation utilizing copy-number variants or polymorphisms. The methods utilize array comparative genomic hybridization and PCR assays to identify the significance of copy number variations in a subject or subject group.	Part 2
US 2003032069	US	2003032069	2001	MURACA PATRICK J.	G06F 19/20	G06F	NO	YES	Evaluating neuropshychiatric diseases using a specimen-linked database	evaluating neuropshychiatric diseases using a specimen-linked database	US	The invention relates to a method and system for identifying and evaluating the responses of a patient to a neuropsychiatric disorder. Preferably, both physiological and behavioral responses are linked to molecular profiling data, i.e., data relating to the expression of a plurality of genes in tissues from the patient with these diseases. In one aspect, the invention provides a tissue informatio…	Part 2
US 2005048542	US	2005048542	2003	Genomic Health, Inc.	G06F 19/20	G06F	NO	YES	Expression profile algorithm and test for cancer prognosis	expression profile algorithm and test for cancer prognosis	US	The present invention provides a noninvasive, quantitative test for prognosis determination in cancer patients. The test relies on measurements of the tumor levels of certain messenger RNAs (mRNAs). These mRNA levels are inserted into a polynomial formula (algorithm) that yields a numerical recurrence score, which indicates recurrence risk.	Part 2
US 2005048542	US	2005048542	2003	NSABP Foundation, Inc.	G06F 19/20	G06F	NO	YES	Expression profile algorithm and test for cancer prognosis	expression profile algorithm and test for cancer prognosis	US	The present invention provides a noninvasive, quantitative test for prognosis determination in cancer patients. The test relies on measurements of the tumor levels of certain messenger RNAs (mRNAs). These mRNA levels are inserted into a polynomial formula (algorithm) that yields a numerical recurrence score, which indicates recurrence risk.	Part 2
US 2009280490	US	2009280490	2003	Genomic Health, Inc.	G06F 19/20	G06F	NO	YES	Expression profile algorithm and test for cancer prognosis	expression profile algorithm and test for cancer prognosis	US	The present invention provides a noninvasive, quantitative test for prognosis determination in cancer patients. The test relies on measurements of the tumor levels of certain messenger RNAs (mRNAs). These mRNA levels are inserted into a polynomial formula (algorithm) that yields a numerical recurrence score, which indicates recurrence risk.	Part 2
US 2009280490	US	2009280490	2003	NSABP Foundation, Inc.	G06F 19/20	G06F	NO	YES	Expression profile algorithm and test for cancer prognosis	expression profile algorithm and test for cancer prognosis	US	The present invention provides a noninvasive, quantitative test for prognosis determination in cancer patients. The test relies on measurements of the tumor levels of certain messenger RNAs (mRNAs). These mRNA levels are inserted into a polynomial formula (algorithm) that yields a numerical recurrence score, which indicates recurrence risk.	Part 2
US 7526387	US	7526387	2003	Genomic Health, Inc.	G06F 19/20	G06F	NO	YES	Expression profile algorithm and test for cancer prognosis	expression profile algorithm and test for cancer prognosis	US	The present invention provides a noninvasive, quantitative test for prognosis determination in cancer patients. The test relies on measurements of the tumor levels of certain messenger RNAs (mRNAs). These mRNA levels are inserted into a polynomial formula (algorithm) that yields a numerical recurrence score, which indicates recurrence risk.	Part 2
US 7526387	US	7526387	2003	NSABP Foundation, Inc.	G06F 19/20	G06F	NO	YES	Expression profile algorithm and test for cancer prognosis	expression profile algorithm and test for cancer prognosis	US	The present invention provides a noninvasive, quantitative test for prognosis determination in cancer patients. The test relies on measurements of the tumor levels of certain messenger RNAs (mRNAs). These mRNA levels are inserted into a polynomial formula (algorithm) that yields a numerical recurrence score, which indicates recurrence risk.	Part 2
US 7939261	US	7939261	2003	Genomic Health, Inc.	G06F 19/20	G06F	NO	YES	Expression profile algorithm and test for cancer prognosis	expression profile algorithm and test for cancer prognosis	US	The present invention provides a noninvasive, quantitative test for prognosis determination in cancer patients. The test relies on measurements of the tumor levels of certain messenger RNAs (mRNAs). These mRNA levels are inserted into a polynomial formula (algorithm) that yields a numerical recurrence score, which indicates recurrence risk.	Part 2
US 7939261	US	7939261	2003	NSABP Foundation, Inc.	G06F 19/20	G06F	NO	YES	Expression profile algorithm and test for cancer prognosis	expression profile algorithm and test for cancer prognosis	US	The present invention provides a noninvasive, quantitative test for prognosis determination in cancer patients. The test relies on measurements of the tumor levels of certain messenger RNAs (mRNAs). These mRNA levels are inserted into a polynomial formula (algorithm) that yields a numerical recurrence score, which indicates recurrence risk.	Part 2
CN 2003148295	CN	2003148295	2001	WANG YIXIN	G06F 19/20	G06F	NO	YES	Expression profiles and methods of use	expression profiles and methods of use	US	The present invention relates to gene expression profiles, algorithms to generate gene expression profiles, microarrays comprising nucleic acid sequences representing gene expression profiles, methods of using gene expression profiles and microarrays, and business methods directed to the use of gene expression profiles, microarrays, and algorithms. The present invention further relates to protein…	Part 2
US 2003148295	US	2003148295	2001	WAN JACKSON SHEK-LAM	G06F 19/20	G06F	NO	YES	Expression profiles and methods of use	expression profiles and methods of use	US	The present invention relates to gene expression profiles, algorithms to generate gene expression profiles, microarrays comprising nucleic acid sequences representing gene expression profiles, methods of using gene expression profiles and microarrays, and business methods directed to the use of gene expression profiles, microarrays, and algorithms. The present invention further relates to protein…	Part 2
US 2002147128	US	2002147128	2000	The Procter & Gamble Company	G06F 19/16	G06F	NO	YES	Fabric softening compositions and methods	fabric softening compositions and methods	US	The present invention relates to stable, aqueous fabric softening compositions, fabric softening methods and articles of manufacture that use such fabric softening compositions comprising preferred polyalkyleneoxy polysiloxanes selected from the group consisting of polyethyleneoxy polysiloxane, polyethyleneoxy/polypropyleneoxy polysiloxanes, and mixtures thereof. The composition is preferably app…	Part 2
US 2004235706	US	2004235706	2000	The Procter & Gamble Company	G06F 19/16	G06F	NO	YES	Fabric softening compositions and methods	fabric softening compositions and methods	US	The present invention relates to stable, aqueous fabric softening compositions, fabric softening methods and articles of manufacture that use such fabric softening compositions comprising preferred polyalkyleneoxy polysiloxanes selected from the group consisting of polyethyleneoxy polysiloxane, polyethyleneoxy/polypropyleneoxy polysiloxanes, and mixtures thereof. The composition is preferably app…	Part 2
US 6815411	US	6815411	2000	The Procter & Gamble Company	G06F 19/16	G06F	NO	YES	Fabric softening compositions and methods	fabric softening compositions and methods	US	The present invention relates to stable, aqueous fabric softening compositions, fabric softening methods and articles of manufacture that use such fabric softening compositions comprising preferred polyalkyleneoxy polysiloxanes selected from the group consisting of polyethyleneoxy polysiloxane, polyethyleneoxy/polypropyleneoxy polysiloxanes, and mixtures thereof. The composition is preferably app…	Part 2
US 7465699	US	7465699	2000	The Procter & Gamble Company	G06F 19/16	G06F	NO	YES	Fabric softening compositions and methods	fabric softening compositions and methods	US	The present invention relates to stable, aqueous fabric softening compositions, fabric softening methods and articles of manufacture that use such fabric softening compositions comprising preferred polyalkyleneoxy polysiloxanes selected from the group consisting of polyethyleneoxy polysiloxane, polyethyleneoxy/polypropyleneoxy polysiloxanes, and mixtures thereof. The composition is preferably app…	Part 2
2003087260		2003087260	2001	BADER JOEL S.	G06F 19/18	G06F	NO	YES	Family-based association tests for quantitative traits using pooled DNA	family-based association tests for quantitative traits using pooled dna	US	While SNP-based marker sets and population-level DNA repositories are approaching sufficient size for whole-genome association studies, individual genotyping remains very costly. Pooled DNA tests are a less costly alternative, but uncertainty about loss of power due to allele frequency measurement error and population stratification hinder their use. Here we describe how to optimize pooled tests …	Part 2
2003087260		2003087260	2001	SHAM PAK	G06F 19/18	G06F	NO	YES	Family-based association tests for quantitative traits using pooled DNA	family-based association tests for quantitative traits using pooled dna	US	While SNP-based marker sets and population-level DNA repositories are approaching sufficient size for whole-genome association studies, individual genotyping remains very costly. Pooled DNA tests are a less costly alternative, but uncertainty about loss of power due to allele frequency measurement error and population stratification hinder their use. Here we describe how to optimize pooled tests …	Part 2
US 5915230	US	5915230	1995	The Trustees of Columbia University in the City of New York	G06F 19/16	G06F	NO	YES	Fast methods for simulating biomolecular systems with long-range electrostatic interactions by molecular dynamics	fast methods for simulating biomolecular systems with long-range electrostatic interactions by molecular dynamics	US	The invention provides a method for significantly speeding up the molecular dynamics simulation of large heterogeneous molecular assemblies in which there are a very large number of charged groups and in which there are strong and weak bonds. This method makes practicable the simulation of large protein solutions and thus can be used to simulate protein folding and the binding of substrates to pr…	Part 2
JP 2012010822	JP	2012010822	2010	SONY CORPORATION	G06F 19/16	G06F	NO	YES	FLUORESCENCE INTENSITY COMPENSATION METHOD AND FLUORESCENCE INTENSITY CALCULATION DEVICE	fluorescence intensity compensation method and fluorescence intensity calculation device	US	A fluorescence intensity compensation method, includes: receiving, with photodetectors having different input wavelength bands, fluorescence emitted from fluorochromes excited by irradiating light on microparticles multiply-labeled by a plurality of fluorochromes with overlapping fluorescence wavelengths; collecting detected values for the photodetectors; and obtaining a measurement spectrum, by …	Part 2
US 2003096307	US	2003096307	2001	FETROW JACQUELYN	G06F 19/18	G06F	NO	YES	Functional site profiles for proteins and methods of making and using the same	functional site profiles for proteins and methods of making and using the same	US	Described are functional site profiles, and methods of making and using the same. Specifically, the methods employ functional site profiling to examine the chemistry and structure of functional sites in proteins. Such methods allow classification of proteins, and protein relatedness, based on functional site chemistry and structure, rather than sequence similarity or structural homology across co…	Part 2
US 2003096307	US	2003096307	2001	FETROW JACQUELYN	G06F 19/16	G06F	NO	YES	Functional site profiles for proteins and methods of making and using the same	functional site profiles for proteins and methods of making and using the same	US	Described are functional site profiles, and methods of making and using the same. Specifically, the methods employ functional site profiling to examine the chemistry and structure of functional sites in proteins. Such methods allow classification of proteins, and protein relatedness, based on functional site chemistry and structure, rather than sequence similarity or structural homology across co…	Part 2
US 2008280308	US	2008280308	2001	Caden Biosciences	G06F 19/16	G06F	NO	YES	G protein coupled receptor signaling modulation	g protein coupled receptor signaling modulation	US	This invention relates to methods for identifying peptides and other compounds which block or enhance G protein coupled receptor mediated signaling with high affinity and specificity and/or which stabilize a particular conformer of a G protein coupled receptor. Assays, methods of treatment and other methods developed in conjunction with these methods also are disclosed.	Part 2
US 6308170	US	6308170	1997	Affymetrix Inc.	G06F 19/20	G06F	NO	YES	Gene expression and evaluation system	gene expression and evaluation system	US	An efficient and easy to use query system for a gene expression database. Using such a system, one can easily identify genes or expressed sequence tags whose expression correlates to particular tissue types. Various tissue types may correspond to different diseases, states of disease progression, different organs, different species, etc. Researchers may now use large scale gene expression databas…	Part 2
US 2002062319	US	2002062319	1997	Affymetrix, Inc.	G06F 19/20	G06F	NO	YES	Gene expression and evaluation system using a filter table with a gene expression database	gene expression and evaluation system using a filter table with a gene expression database	US	A filter table provides a framework in which queries are efficiently and easily developed to access a gene expression database. The filter table is used to filter a plurality of expression levels to return a reduced set of expression levels, which may be further queried to provide more specific results. Using the filtering and querying provided one can easily identify genes or expressed sequence …	Part 2
US 6532462	US	6532462	1997	Affymetrix, Inc.	G06F 19/20	G06F	NO	YES	Gene expression and evaluation system using a filter table with a gene expression database	gene expression and evaluation system using a filter table with a gene expression database	US	A filter table provides a framework in which queries are efficiently and easily developed to access a gene expression database. The filter table is used to filter a plurality of expression levels to return a reduced set of expression levels, which may be further queried to provide more specific results. Using the filtering and querying provided one can easily identify genes or expressed sequence …	Part 2
US 2006235626	US	2006235626	2005	deCODE biostructures, Inc.	G06F 19/18	G06F	NO	YES	Gene synthesis software	gene synthesis software	US	Pieces of software and databases are used to facilitate the design and synthesis of genes. The synthesis techniques allow identification, quantification, transcription, translation, and manipulation of portions of the gene sequence represented as 0's and 1's in a computing system. These pieces of software and databases compile constraint information provided by a user to create synthetic genes to…	Part 2
US 2006235626	US	2006235626	2005	deCODE biostructures, Inc.	G06F 19/16	G06F	NO	YES	Gene synthesis software	gene synthesis software	US	Pieces of software and databases are used to facilitate the design and synthesis of genes. The synthesis techniques allow identification, quantification, transcription, translation, and manipulation of portions of the gene sequence represented as 0's and 1's in a computing system. These pieces of software and databases compile constraint information provided by a user to create synthetic genes to…	Part 2
US 7587284	US	7587284	2005	deCODE biostructures, Inc.	G06F 19/18	G06F	NO	YES	Gene synthesis software	gene synthesis software	US	Pieces of software and databases are used to facilitate the design and synthesis of genes. The synthesis techniques allow identification, quantification, transcription, translation, and manipulation of portions of the gene sequence represented as 0's and 1's in a computing system. These pieces of software and databases compile constraint information provided by a user to create synthetic genes to…	Part 2
US 7587284	US	7587284	2005	deCODE biostructures, Inc.	G06F 19/16	G06F	NO	YES	Gene synthesis software	gene synthesis software	US	Pieces of software and databases are used to facilitate the design and synthesis of genes. The synthesis techniques allow identification, quantification, transcription, translation, and manipulation of portions of the gene sequence represented as 0's and 1's in a computing system. These pieces of software and databases compile constraint information provided by a user to create synthetic genes to…	Part 2
IN 2005136418	IN	2005136418	2003	Council of Scientific & Industrial Research	G06F 19/18	G06F	NO	YES	Gene variants of signal transducer and activator of transcription-6 (STAT 6) variants and process of detection the same	gene variants of signal transducer and activator of transcription-6 (stat 6) variants and process of detection the same	US	The present invention relates to allelic variants of the human Signal Transducer and Activator of Transcription-6 (STAT6) gene and provides primers and methods suitable for the detection of these allelic variants for applications such as molecular diagnosis, prediction of an individual's disease susceptibility, and /or the genetic analysis of the STAT6 gene in a population. Specifically, the inve…	Part 2
IN 7671182	IN	7671182	2003	Council of Scientific & Industrial Research	G06F 19/18	G06F	NO	YES	Gene variants of signal transducer and activator of transcription-6 (STAT 6) variants and process of detection the same	gene variants of signal transducer and activator of transcription-6 (stat 6) variants and process of detection the same	US	The present invention relates to allelic variants of the human Signal Transducer and Activator of Transcription-6 (STAT6) gene and provides primers and methods suitable for the detection of these allelic variants for applications such as molecular diagnosis, prediction of an individual's disease susceptibility, and /or the genetic analysis of the STAT6 gene in a population. Specifically, the inve…	Part 2
US 2005079099	US	2005079099	2003	RULES-BASED MEDICINE, INC.	G06F 19/20	G06F	NO	YES	Generation of biochemical images and methods of use	generation of biochemical images and methods of use	US	A biochemical image is derived from specimens, preferably obtained from a statistically relevant sample of a subject population sharing a common characteristic. The biochemical images for one or more conditions present in the subject population and/or one or more test subjects are determined and made available for computer implemented diagnostic evaluations and medical research. In addition to us…	Part 2
FR 2003129594	FR	2003129594	2000	YERAMIAN EDOUARD	G06F 19/16	G06F	NO	YES	Genes and the physics of the DNA double-helix. formulation of a physics-based gene identification (PBGI) method: ab initio identification of genes in eukaryotic genomes	genes and the physics of the dna double-helix. formulation of a physics-based gene identification (pbgi) method: ab initio identification of genes in eukaryotic genomes	US	Method for the identification of genes and genetic signals based on the structural properties of DNA double-helix comprising the following steps: A-using the classical physical model of helix-coil transitions, B-calculating stability curves (probabilities of opening of the DNA double-helix, along a given sequence) by algorithmic methods), C-determining the disruption in the linear DNA for differe…	Part 2
US 2012072124	US	2012072124	2005	Rosetta Inpharmatics, LLC	G06F 19/20	G06F	NO	YES	GENES ASSOCIATED WITH PROGRESSION AND RESPONSE IN CHRONIC MYELOID LEUKEMIA AND USES THEREOF	genes associated with progression and response in chronic myeloid leukemia and uses thereof	US	The invention provides molecular markers that are associated with the progression of chronic myeloid leukemia (CML), and methods and computer systems for monitoring the progression of CML in a patient based on measurements of these molecular markers. The present invention also provides CML target genes, and methods and compositions for treating CML patients by modulating the expression or activit…	Part 2
BE 2005118607	BE	2005118607	2003	Methexis Genomics N.V.	G06F 19/18	G06F	NO	YES	Genetic diagnosis using multiple sequence variant analysis	genetic diagnosis using multiple sequence variant analysis	US	The present invention is in the field of nucleic acid-based genetic analysis. More particularly, it discloses novel insights into the overall structure of genetic variation in all living species. The structure can be revealed with the use of any data set of genetic variants from a particular locus. The invention is useful to define the subset of variations that are most suited as genetic markers …	Part 2
BE 2005277135	BE	2005277135	2003	Methexis Genomics N.V.	G06F 19/18	G06F	NO	YES	Genetic diagnosis using multiple sequence variant analysis	genetic diagnosis using multiple sequence variant analysis	US	The present invention is in the field of nucleic acid-based genetic analysis. More particularly, it discloses novel insights into the overall structure of genetic variation in all living species. The structure can be revealed with the use of any data set of genetic variants from a particular locus. The invention is useful to define the subset of variations that are most suited as genetic markers …	Part 2
BE 2006257888	BE	2006257888	2003	METHEXIS GENOMICS, N.V.	G06F 19/18	G06F	NO	YES	Genetic diagnosis using multiple sequence variant analysis	genetic diagnosis using multiple sequence variant analysis	US	The present invention is in the field of nucleic acid-based genetic analysis. More particularly, it discloses novel insights into the overall structure of genetic variation in all living species. The structure can be revealed with the use of any data set of genetic variants from a particular locus. The invention is useful to define the subset of variations that are most suited as genetic markers …	Part 2
BE 2010082261	BE	2010082261	2003	Methexis Genomics N.V.	G06F 19/18	G06F	NO	YES	Genetic diagnosis using multiple sequence variant analysis	genetic diagnosis using multiple sequence variant analysis	US	The present invention is in the field of nucleic acid-based genetic analysis. More particularly, it discloses novel insights into the overall structure of genetic variation in all living species. The structure can be revealed with the use of any data set of genetic variants from a particular locus. The invention is useful to define the subset of variations that are most suited as genetic markers …	Part 2
BE 2010092964	BE	2010092964	2003	Methexis Genomics N.V.	G06F 19/18	G06F	NO	YES	Genetic diagnosis using multiple sequence variant analysis	genetic diagnosis using multiple sequence variant analysis	US	The present invention is in the field of nucleic acid-based genetic analysis. More particularly, it discloses novel insights into the overall structure of genetic variation in all living species. The structure can be revealed with the use of any data set of genetic variants from a particular locus. The invention is useful to define the subset of variations that are most suited as genetic markers …	Part 2
BE 7584058	BE	7584058	2003	Methexis Genomics N.V.	G06F 19/18	G06F	NO	YES	Genetic diagnosis using multiple sequence variant analysis	genetic diagnosis using multiple sequence variant analysis	US	The present invention is in the field of nucleic acid-based genetic analysis. More particularly, it discloses novel insights into the overall structure of genetic variation in all living species. The structure can be revealed with the use of any data set of genetic variants from a particular locus. The invention is useful to define the subset of variations that are most suited as genetic markers …	Part 2
BE 7593818	BE	7593818	2003	Methexis Genomics N.V.	G06F 19/18	G06F	NO	YES	Genetic diagnosis using multiple sequence variant analysis	genetic diagnosis using multiple sequence variant analysis	US	The present invention is in the field of nucleic acid-based genetic analysis. More particularly, it discloses novel insights into the overall structure of genetic variation in all living species. The structure can be revealed with the use of any data set of genetic variants from a particular locus. The invention is useful to define the subset of variations that are most suited as genetic markers …	Part 2
BE 7974789	BE	7974789	2003	Methexis Genomics N.V.	G06F 19/18	G06F	NO	YES	Genetic diagnosis using multiple sequence variant analysis	genetic diagnosis using multiple sequence variant analysis	US	The present invention is in the field of nucleic acid-based genetic analysis. More particularly, it discloses novel insights into the overall structure of genetic variation in all living species. The structure can be revealed with the use of any data set of genetic variants from a particular locus. The invention is useful to define the subset of variations that are most suited as genetic markers …	Part 2
BE 7996157	BE	7996157	2003	Methexis Genomics N.V.	G06F 19/18	G06F	NO	YES	Genetic diagnosis using multiple sequence variant analysis	genetic diagnosis using multiple sequence variant analysis	US	The present invention is in the field of nucleic acid-based genetic analysis. More particularly, it discloses novel insights into the overall structure of genetic variation in all living species. The structure can be revealed with the use of any data set of genetic variants from a particular locus. The invention is useful to define the subset of variations that are most suited as genetic markers …	Part 2
BE 2005026173	BE	2005026173	2003	METHEXIS GENOMICS, N.V.	G06F 19/18	G06F	NO	YES	Genetic diagnosis using multiple sequence variant analysis combined with mass spectrometry	genetic diagnosis using multiple sequence variant analysis combined with mass spectrometry	US	The present invention is in the field of nucleic acid-based genetic analysis using mass spectrometry fragmentation in combination with identification of the overall structure of genetic variation in all living species. The structure can be revealed with the use of any data set of genetic variants from a particular locus. The data sets are generated through fragmentation mass spectrometry. The inv…	Part 2
US 2005287574	US	2005287574	2004	Medtronic, Inc.	G06F 19/18	G06F	NO	YES	Genetic diagnostic method for SCD risk stratification	genetic diagnostic method for scd risk stratification	US	A method of classifying individuals as to their risk of experiencing sudden cardiac death (SCD) utilizes single nucleotide polymorphisms (SNPs). A genotype profile, which includes one or more SCD-associated SNPs, is generated for an individual. The probability of experiencing SCD is determined based on the genotype profile.	Part 2
IT 2004191804	IT	2004191804	2002	STMicroelectronics S.r.l.	G06F 19/12	G06F	NO	YES	Genomic data mining using clustering logic and filtering criteria	genomic data mining using clustering logic and filtering criteria	US	A method for automatic analysis of genomic information in order to determine relationships among genes allows one to determine complex relationships among genes. First a clustering algorithm is chosen and is applied to the table, obtaining sub-tables of data relative to groups of genes that satisfy the chosen clustering criterion. Therefore, all possible combinations of pair of sub-tables are gen…	Part 2
IT 2004191804	IT	2004191804	2002	STMicroelectronics S.r.l.	G06F 19/20	G06F	NO	YES	Genomic data mining using clustering logic and filtering criteria	genomic data mining using clustering logic and filtering criteria	US	A method for automatic analysis of genomic information in order to determine relationships among genes allows one to determine complex relationships among genes. First a clustering algorithm is chosen and is applied to the table, obtaining sub-tables of data relative to groups of genes that satisfy the chosen clustering criterion. Therefore, all possible combinations of pair of sub-tables are gen…	Part 2
IT 7587280	IT	7587280	2002	STMicroelectronics S.r.l.	G06F 19/12	G06F	NO	YES	Genomic data mining using clustering logic and filtering criteria	genomic data mining using clustering logic and filtering criteria	US	A method for automatic analysis of genomic information in order to determine relationships among genes allows one to determine complex relationships among genes. First a clustering algorithm is chosen and is applied to the table, obtaining sub-tables of data relative to groups of genes that satisfy the chosen clustering criterion. Therefore, all possible combinations of pair of sub-tables are gen…	Part 2
IT 7587280	IT	7587280	2002	STMicroelectronics S.r.l.	G06F 19/20	G06F	NO	YES	Genomic data mining using clustering logic and filtering criteria	genomic data mining using clustering logic and filtering criteria	US	A method for automatic analysis of genomic information in order to determine relationships among genes allows one to determine complex relationships among genes. First a clustering algorithm is chosen and is applied to the table, obtaining sub-tables of data relative to groups of genes that satisfy the chosen clustering criterion. Therefore, all possible combinations of pair of sub-tables are gen…	Part 2
US 2002095585	US	2002095585	2000	GENOMIC HEALTH, INC.	G06F 19/20	G06F	NO	YES	Genomic profile information systems and methods	genomic profile information systems and methods	US	A variety of methods and systems related to genomic profile information and related participants are described. Participants can be encouraged to allow access to their genomic profile information in a variety of ways. A peer-to-peer genomic profile information network can be implemented. A collection of genomic profile information for a large number of participants can be built, and anonymity of …	Part 2
JP 1862929	JP	1862929	2006	HITACHI SOFTWARE ENGINEERING CO., LTD.	G06F 19/18	G06F	NO	YES	Genotyping result evaluation method and system	genotyping result evaluation method and system	EP	A method and a system for evaluating results of differentiating genotype signals and noise signals when a DNA fragment containing a gene to be analyzed is amplified by PCR and detected by electrophoresis are provided. An outlier of genotyping results is detected based on the fact that, when using the same marker, the height ratio of a stutter peak to a true peak and the height ratio of a +A peak …	Part 2
JP 2007202526	JP	2007202526	2006	Hitachi Software Engineering Co., Ltd.	G06F 19/18	G06F	NO	YES	Genotyping result evaluation method and system	genotyping result evaluation method and system	US	A method and a system for evaluating results of differentiating genotype signals and noise signals when a DNA fragment containing a gene to be analyzed is amplified by PCR and detected by electrophoresis are provided. An outlier of genotyping results is detected based on the fact that, when using the same marker, the height ratio of a stutter peak to a true peak and the height ratio of a +A peak …	Part 2
JP 7783430	JP	7783430	2006	Hitachi Software Engineering Co., Ltd.	G06F 19/18	G06F	NO	YES	Genotyping result evaluation method and system	genotyping result evaluation method and system	US	A method and a system for evaluating results of differentiating genotype signals and noise signals when a DNA fragment containing a gene to be analyzed is amplified by PCR and detected by electrophoresis are provided. An outlier of genotyping results is detected based on the fact that, when using the same marker, the height ratio of a stutter peak to a true peak and the height ratio of a +A peak …	Part 2
US 2003165984	US	2003165984	2000	BALDWIN ERIC T.	G06F 19/16	G06F	NO	YES	Hepatitis C virus helicase crystals, crystallographic structure and methods	hepatitis c virus helicase crystals, crystallographic structure and methods	US	Hepatitis C virus helicase has been crystallized as tetragonal and orthorhombic crystals, and the structures of the crystals has been solved. The structure coordinates of the crystal structures are useful for solving the structures of other molecules or molecular complexes.	Part 2
US 2003165984	US	2003165984	2000	FINZEL BARRY C.	G06F 19/16	G06F	NO	YES	Hepatitis C virus helicase crystals, crystallographic structure and methods	hepatitis c virus helicase crystals, crystallographic structure and methods	US	Hepatitis C virus helicase has been crystallized as tetragonal and orthorhombic crystals, and the structures of the crystals has been solved. The structure coordinates of the crystal structures are useful for solving the structures of other molecules or molecular complexes.	Part 2
US 2003165984	US	2003165984	2000	HARRIS MELISSA S.	G06F 19/16	G06F	NO	YES	Hepatitis C virus helicase crystals, crystallographic structure and methods	hepatitis c virus helicase crystals, crystallographic structure and methods	US	Hepatitis C virus helicase has been crystallized as tetragonal and orthorhombic crystals, and the structures of the crystals has been solved. The structure coordinates of the crystal structures are useful for solving the structures of other molecules or molecular complexes.	Part 2
US 2004126809	US	2004126809	2000	BALDWIN ERIC T.	G06F 19/16	G06F	NO	YES	Hepatitis C virus helicase crystals, crystallographic structure and methods	hepatitis c virus helicase crystals, crystallographic structure and methods	US	Hepatitis C virus helicase has been crystallized as tetragonal and orthorhombic crystals, and the structures of the crystals has been solved. The structure coordinates of the crystal structures are useful for solving the structures of other molecules or molecular complexes.	Part 2
US 2004126809	US	2004126809	2000	FINZEL BARRY C.	G06F 19/16	G06F	NO	YES	Hepatitis C virus helicase crystals, crystallographic structure and methods	hepatitis c virus helicase crystals, crystallographic structure and methods	US	Hepatitis C virus helicase has been crystallized as tetragonal and orthorhombic crystals, and the structures of the crystals has been solved. The structure coordinates of the crystal structures are useful for solving the structures of other molecules or molecular complexes.	Part 2
US 2004126809	US	2004126809	2000	HARRIS MELISSA S.	G06F 19/16	G06F	NO	YES	Hepatitis C virus helicase crystals, crystallographic structure and methods	hepatitis c virus helicase crystals, crystallographic structure and methods	US	Hepatitis C virus helicase has been crystallized as tetragonal and orthorhombic crystals, and the structures of the crystals has been solved. The structure coordinates of the crystal structures are useful for solving the structures of other molecules or molecular complexes.	Part 2
US 5657255	US	5657255	1995	Medical Science Systems, Inc.	G06F 19/12	G06F	NO	YES	Hierarchic biological modelling system and method	hierarchic biological modelling system and method	US	A hierarchical biological modelling system and method provides integrated levels of information synthesized from multiple sources. An executable model of a biological system is developed from information and structures based on the multiple sources. The model is balanced to ensure that it matches the information and structures. Once the model is created and balanced it can be used to provide insi…	Part 2
US 5657255	US	5657255	1995	Medical Science Systems, Inc.	G06F 19/12	G06F	NO	YES	Hierarchic biological modelling system and method	hierarchic biological modelling system and method	US	A hierarchical biological modelling system and method provides integrated levels of information synthesized from multiple sources. An executable model of a biological system is developed from information and structures based on the multiple sources. The model is balanced to ensure that it matches the information and structures. Once the model is created and balanced it can be used to provide insi…	Part 2
US 1353288	US	1353288	1995	Entelos, Inc.	G06F 19/12	G06F	NO	YES	Hierarchical biological modeling system and method	hierarchical biological modeling system and method	EP	A hierarchical biological modelling system and method provides integrated levels of information synthesized from multiple sources (116, 118, 120, 121, 124, 126). An executable model (114) of a biological system is developed from information and structures based on the multiple sources. The model is balanced to ensure that it matches the information and structures. Once the model is created and ba…	Part 2
US 1353288	US	1353288	1995	Entelos, Inc.	G06F 19/12	G06F	NO	YES	Hierarchical biological modeling system and method	hierarchical biological modeling system and method	EP	A hierarchical biological modelling system and method provides integrated levels of information synthesized from multiple sources (116, 118, 120, 121, 124, 126). An executable model (114) of a biological system is developed from information and structures based on the multiple sources. The model is balanced to ensure that it matches the information and structures. Once the model is created and ba…	Part 2
US 1353288	US	1353288	1995	Interleukin Genetics, Inc.	G06F 19/12	G06F	NO	YES	Hierarchical biological modeling system and method	hierarchical biological modeling system and method	EP	A hierarchical biological modelling system and method provides integrated levels of information synthesized from multiple sources (116, 118, 120, 121, 124, 126). An executable model (114) of a biological system is developed from information and structures based on the multiple sources. The model is balanced to ensure that it matches the information and structures. Once the model is created and ba…	Part 2
US 1353288	US	1353288	1995	Interleukin Genetics, Inc.	G06F 19/12	G06F	NO	YES	Hierarchical biological modeling system and method	hierarchical biological modeling system and method	EP	A hierarchical biological modelling system and method provides integrated levels of information synthesized from multiple sources (116, 118, 120, 121, 124, 126). An executable model (114) of a biological system is developed from information and structures based on the multiple sources. The model is balanced to ensure that it matches the information and structures. Once the model is created and ba…	Part 2
US 5808918	US	5808918	1997	Medical Science Systems, Inc.	G06F 19/12	G06F	NO	YES	Hierarchical biological modelling system and method	hierarchical biological modelling system and method	US	A hierarchical biological modelling system and method provides integrated levels of information synthesized from multiple sources. An executable model of a biological system is developed from information and structures based on the multiple sources. The model is balanced to ensure that it matches the information and structures. Once the model is created and balanced it can be used to provide insi…	Part 2
US 5808918	US	5808918	1997	Medical Science Systems, Inc.	G06F 19/12	G06F	NO	YES	Hierarchical biological modelling system and method	hierarchical biological modelling system and method	US	A hierarchical biological modelling system and method provides integrated levels of information synthesized from multiple sources. An executable model of a biological system is developed from information and structures based on the multiple sources. The model is balanced to ensure that it matches the information and structures. Once the model is created and balanced it can be used to provide insi…	Part 2
US 2004029149	US	2004029149	2002	Genomatica, Inc.	G06F 19/12	G06F	NO	YES	Human metabolic models and methods	human metabolic models and methods	US	The invention provides in silico models for determining the physiological function of human cells, including human skeletal muscle cells. The models include a data structure relating a plurality of Homo sapiens reactants to a plurality of Homo sapiens reactions, a constraint set for the plurality of Homo sapiens reactions, and commands for determining a distribution of flux through the reactions …	Part 2
US 8229673	US	8229673	2002	Genomatica, Inc.	G06F 19/12	G06F	NO	YES	Human metabolic models and methods	human metabolic models and methods	US	The invention provides in silico models for determining the physiological function of human cells, including human skeletal muscle cells. The models include a data structure relating a plurality of Homo sapiens reactants to a plurality of Homo sapiens reactions, a constraint set for the plurality of Homo sapiens reactions, and commands for determining a distribution of flux through the reactions …	Part 2
IN 2007087335	IN	2007087335	2005	Council of Scientific & Industrial Research	G06F 19/18	G06F	NO	YES	Human microRNA targets in HIV genome and a method of identification thereof	human microrna targets in hiv genome and a method of identification thereof	US	The present invention relates to human microRNA targets in HIV genome and a method of identification thereof. Using multiple software targets to six human microRNAs [miRNAs] were discovered in the net, vpr, env, and I vif genes. The miRNAs were identified as hsa-miR-29a, hsa-miR-29b, hsa-miR-29c, hsa-mir-149, hsa-mir-324-5p, hsa-mir-378. These miRNAs or its homologues can be used as therapeutics …	Part 2
IN 7825230	IN	7825230	2005	Council of Scientific & Industrial Research	G06F 19/18	G06F	NO	YES	Human microRNA targets in HIV genome and a method of identification thereof	human microrna targets in hiv genome and a method of identification thereof	US	The present invention relates to human microRNA targets in HIV genome and a method of identification thereof. Using multiple software targets to six human microRNAs [miRNAs] were discovered in the net, vpr, env, and I vif genes. The miRNAs were identified as hsa-miR-29a, hsa-miR-29b, hsa-miR-29c, hsa-mir-149, hsa-mir-324-5p, hsa-mir-378. These miRNAs or its homologues can be used as therapeutics …	Part 2
US 2006014180	US	2006014180	2000	Bristol-Myers Squibb Company	G06F 19/16	G06F	NO	YES	Human phosphatase RET31, and variants thereof	human phosphatase ret31, and variants thereof	US	The present invention provides novel polynucleotides encoding human phosphatase polypeptides, fragments and homologues thereof. Also provided are vectors, host cells, antibodies, and recombinant and synthetic methods for producing said polypeptides. The invention further relates to diagnostic and therapeutic methods for applying these novel human phosphatase polypeptides to the diagnosis, treatme…	Part 2
US 7358074	US	7358074	2000	Bristol-Myers Squibb Company	G06F 19/16	G06F	NO	YES	Human phosphatase RET31, and variants thereof	human phosphatase ret31, and variants thereof	US	The present invention provides novel polynucleotides encoding human phosphatase polypeptides, fragments and homologues thereof. Also provided are vectors, host cells, antibodies, and recombinant and synthetic methods for producing said polypeptides. The invention further relates to diagnostic and therapeutic methods for applying these novel human phosphatase polypeptides to the diagnosis, treatme…	Part 2
NL 2138512	NL	2138512	2003	Abbott Research B.V.	G06F 19/16	G06F	NO	YES	Humanized anti-NGF antibodies	humanized anti-ngf antibodies	EP	A humanized anti-NGF antibody or a fragment thereof which maintains binding activity to NGF, wherein the humanized anti-NGF antibody comprises, (a) a VH region having a first CDR comprising the amino acid sequence GFSLTNNNVNW, a second CDR comprising the amino acid sequence GVWAGGATDYNSALKS, and a third CDR comprising the amino acid sequence DGGYSSSTLYAMDA; and (b) a VL region having a first CDR …	Part 2
NL 2138512	NL	2138512	2003	Abbott Research B.V.	G06F 19/16	G06F	NO	YES	Humanized anti-NGF antibodies	humanized anti-ngf antibodies	EP	A humanized anti-NGF antibody or a fragment thereof which maintains binding activity to NGF, wherein the humanized anti-NGF antibody comprises, (a) a VH region having a first CDR comprising the amino acid sequence GFSLTNNNVNW, a second CDR comprising the amino acid sequence GVWAGGATDYNSALKS, and a third CDR comprising the amino acid sequence DGGYSSSTLYAMDA; and (b) a VL region having a first CDR …	Part 2
NL 2138512	NL	2138512	2003	Abbott Research B.V.	G06F 19/16	G06F	NO	YES	Humanized anti-NGF antibodies	humanized anti-ngf antibodies	EP	A humanized anti-NGF antibody or a fragment thereof which maintains binding activity to NGF, wherein the humanized anti-NGF antibody comprises, (a) a VH region having a first CDR comprising the amino acid sequence GFSLTNNNVNW, a second CDR comprising the amino acid sequence GVWAGGATDYNSALKS, and a third CDR comprising the amino acid sequence DGGYSSSTLYAMDA; and (b) a VL region having a first CDR …	Part 2
NL 2218737	NL	2218737	2003	Abbott Research B.V.	G06F 19/16	G06F	NO	YES	Humanized anti-NGF antibodies	humanized anti-ngf antibodies	EP	A humanized anti-NGF antibody or a fragment thereof which maintains binding activity to NGF, wherein the humanized anti-NGF antibody comprises, (a) a VH region having a first CDR comprising the amino acid sequence GFSLTNNNVNW, a second CDR comprising the amino acid sequence GVWAGGATDYNSALKS, and a third CDR comprising the amino acid sequence DGGYSSSTLYAMDA; and (b) a VL region having a first CDR …	Part 2
NL 2218737	NL	2218737	2003	Abbott Research B.V.	G06F 19/16	G06F	NO	YES	Humanized anti-NGF antibodies	humanized anti-ngf antibodies	EP	A humanized anti-NGF antibody or a fragment thereof which maintains binding activity to NGF, wherein the humanized anti-NGF antibody comprises, (a) a VH region having a first CDR comprising the amino acid sequence GFSLTNNNVNW, a second CDR comprising the amino acid sequence GVWAGGATDYNSALKS, and a third CDR comprising the amino acid sequence DGGYSSSTLYAMDA; and (b) a VL region having a first CDR …	Part 2
NL 2308894	NL	2308894	2003	Abbott Research B.V.	G06F 19/16	G06F	NO	YES	Humanized anti-NGF antibodies	humanized anti-ngf antibodies	EP	A humanized anti-NGF antibody having one or more complementary determining regions (CDRs) selected from a heavy chain first CDR comprising the amino acid sequence GFSLTNNNVNW, a heavy chain second CDR comprising the amino acid sequence GVWAGGATDYNSALKS, a heavy chain third CDR comprising the amino acid sequence DGGYSSSTLYAMDA, a light chain first CDR comprising the amino acid sequence RASEDIYNALA…	Part 2
NL 2308894	NL	2308894	2003	Abbott Research B.V.	G06F 19/16	G06F	NO	YES	Humanized anti-NGF antibodies	humanized anti-ngf antibodies	EP	A humanized anti-NGF antibody having one or more complementary determining regions (CDRs) selected from a heavy chain first CDR comprising the amino acid sequence GFSLTNNNVNW, a heavy chain second CDR comprising the amino acid sequence GVWAGGATDYNSALKS, a heavy chain third CDR comprising the amino acid sequence DGGYSSSTLYAMDA, a light chain first CDR comprising the amino acid sequence RASEDIYNALA…	Part 2
US 2005050101	US	2005050101	2003	ELEY GREGORY D.	G06F 19/20	G06F	NO	YES	Identification and use of informative sequences	identification and use of informative sequences	US	Identifying genomic sequences and oligonucleotide sequences unique to a set of organisms. Methods include obtaining genomic data characteristic of the set; formatting the data into at least one query-length sequence, each query-length sequence being of a format compatible with a similarity search engine. Searching a selected genomic database using the query and the similarity search engine. Then …	Part 2
US 2005050101	US	2005050101	2003	VOCKLEY JOSEPH G.	G06F 19/20	G06F	NO	YES	Identification and use of informative sequences	identification and use of informative sequences	US	Identifying genomic sequences and oligonucleotide sequences unique to a set of organisms. Methods include obtaining genomic data characteristic of the set; formatting the data into at least one query-length sequence, each query-length sequence being of a format compatible with a similarity search engine. Searching a selected genomic database using the query and the similarity search engine. Then …	Part 2
DE 2003104463	DE	2003104463	2001	SIEMENS AKTIENGESELLSCHAFT	G06F 19/12	G06F	NO	YES	Identification of pharmaceutical targets	identification of pharmaceutical targets	US	In order to identify pharmaceutical targets, at least one correlation between the expression rates of different genes of a cell is ascertained by evaluating a plurality of gene expression patterns. In this case, correlations of second or higher order are considered. The correlations make it possible to infer causal relationships between different genes and the associated proteins. The regulatory …	Part 2
DE 2003104463	DE	2003104463	2001	SIEMENS AKTIENGESELLSCHAFT	G06F 19/20	G06F	NO	YES	Identification of pharmaceutical targets	identification of pharmaceutical targets	US	In order to identify pharmaceutical targets, at least one correlation between the expression rates of different genes of a cell is ascertained by evaluating a plurality of gene expression patterns. In this case, correlations of second or higher order are considered. The correlations make it possible to infer causal relationships between different genes and the associated proteins. The regulatory …	Part 2
US 2003219771	US	2003219771	2001	Source Precision Medicine, Inc.	G06F 19/18	G06F	NO	YES	Identification, monitoring and treatment of disease and characterization of biological condition using gene expression profiles	identification, monitoring and treatment of disease and characterization of biological condition using gene expression profiles	US	Gene expression data, in particular gene expression profiles, are created and used in the identification, monitoring and treatment of disease and characterization of biological conditions. Profile data sets are derived from subject samples and include quantitative substantially repeatable measures of a distinct amount of RNA or protein constituent in a panel selected to enable evaluation of a bio…	Part 2
US 2003219771	US	2003219771	2001	Source Precision Medicine, Inc.	G06F 19/20	G06F	NO	YES	Identification, monitoring and treatment of disease and characterization of biological condition using gene expression profiles	identification, monitoring and treatment of disease and characterization of biological condition using gene expression profiles	US	Gene expression data, in particular gene expression profiles, are created and used in the identification, monitoring and treatment of disease and characterization of biological conditions. Profile data sets are derived from subject samples and include quantitative substantially repeatable measures of a distinct amount of RNA or protein constituent in a panel selected to enable evaluation of a bio…	Part 2
US 2005287576	US	2005287576	2001	Source Precision Medicine, Inc.	G06F 19/18	G06F	NO	YES	Identification, monitoring and treatment of disease and characterization of biological condition using gene expression profiles	identification, monitoring and treatment of disease and characterization of biological condition using gene expression profiles	US	A method provides an index that is indicative of the state of a subject, as to a biological condition, based on a sample from the subject. An embodiment of this method includes: deriving from the sample a profile data set, the profile data set including a plurality of members, each member being a quantitative measure of the amount of a distinct RNA or protein constituent in a panel of constituent…	Part 2
US 2005287576	US	2005287576	2001	Source Precision Medicine, Inc.	G06F 19/20	G06F	NO	YES	Identification, monitoring and treatment of disease and characterization of biological condition using gene expression profiles	identification, monitoring and treatment of disease and characterization of biological condition using gene expression profiles	US	A method provides an index that is indicative of the state of a subject, as to a biological condition, based on a sample from the subject. An embodiment of this method includes: deriving from the sample a profile data set, the profile data set including a plurality of members, each member being a quantitative measure of the amount of a distinct RNA or protein constituent in a panel of constituent…	Part 2
US 2010086935	US	2010086935	2001	Life Technologies Corporation	G06F 19/18	G06F	NO	YES	Identification, monitoring and treatment of disease and characterization of biological condition using gene expression profiles	identification, monitoring and treatment of disease and characterization of biological condition using gene expression profiles	US	A method provides an index that is indicative of the state of a subject, as to a biological condition, based on a sample from the subject. An embodiment of this method includes: deriving from the sample a profile data set, the profile data set including a plurality of members, each member being a quantitative measure of the amount of a distinct RNA or protein constituent in a panel of constituent…	Part 2
US 2010086935	US	2010086935	2001	Life Technologies Corporation	G06F 19/20	G06F	NO	YES	Identification, monitoring and treatment of disease and characterization of biological condition using gene expression profiles	identification, monitoring and treatment of disease and characterization of biological condition using gene expression profiles	US	A method provides an index that is indicative of the state of a subject, as to a biological condition, based on a sample from the subject. An embodiment of this method includes: deriving from the sample a profile data set, the profile data set including a plurality of members, each member being a quantitative measure of the amount of a distinct RNA or protein constituent in a panel of constituent…	Part 2
US 2012077199	US	2012077199	2001	LIFE TECHNOLOGIES CORPORATION	G06F 19/18	G06F	NO	YES	IDENTIFICATION, MONITORING AND TREATMENT OF DISEASE AND CHARACTERIZATION OF BIOLOGICAL CONDITION USING GENE EXPRESSION PROFILES	identification, monitoring and treatment of disease and characterization of biological condition using gene expression profiles	US	A method provides an index that is indicative of the state of a subject, as to a biological condition, based on a sample from the subject. An embodiment of this method includes: deriving from the sample a profile data set, the profile data set including a plurality of members, each member being a quantitative measure of the amount of a distinct RNA or protein constituent in a panel of constituent…	Part 2
US 2012077199	US	2012077199	2001	LIFE TECHNOLOGIES CORPORATION	G06F 19/20	G06F	NO	YES	IDENTIFICATION, MONITORING AND TREATMENT OF DISEASE AND CHARACTERIZATION OF BIOLOGICAL CONDITION USING GENE EXPRESSION PROFILES	identification, monitoring and treatment of disease and characterization of biological condition using gene expression profiles	US	A method provides an index that is indicative of the state of a subject, as to a biological condition, based on a sample from the subject. An embodiment of this method includes: deriving from the sample a profile data set, the profile data set including a plurality of members, each member being a quantitative measure of the amount of a distinct RNA or protein constituent in a panel of constituent…	Part 2
US 6964850	US	6964850	2001	Source Precision Medicine, Inc.	G06F 19/18	G06F	NO	YES	Identification, monitoring and treatment of disease and characterization of biological condition using gene expression profiles	identification, monitoring and treatment of disease and characterization of biological condition using gene expression profiles	US	Gene expression data, in particular gene expression profiles, are created and used in the identification, monitoring and treatment of disease and characterization of biological conditions. Profile data sets are derived from subject samples and include quantitative substantially repeatable measures of a distinct amount of RNA or protein constituent in a panel selected to enable evaluation of a bio…	Part 2
US 6964850	US	6964850	2001	Source Precision Medicine, Inc.	G06F 19/20	G06F	NO	YES	Identification, monitoring and treatment of disease and characterization of biological condition using gene expression profiles	identification, monitoring and treatment of disease and characterization of biological condition using gene expression profiles	US	Gene expression data, in particular gene expression profiles, are created and used in the identification, monitoring and treatment of disease and characterization of biological conditions. Profile data sets are derived from subject samples and include quantitative substantially repeatable measures of a distinct amount of RNA or protein constituent in a panel selected to enable evaluation of a bio…	Part 2
US 8055452	US	8055452	2001	Life Technologies Corporation	G06F 19/18	G06F	NO	YES	Identification, monitoring and treatment of disease and characterization of biological condition using gene expression profiles	identification, monitoring and treatment of disease and characterization of biological condition using gene expression profiles	US	A method provides an index that is indicative of the state of a subject, as to a biological condition, based on a sample from the subject. An embodiment of this method includes: deriving from the sample a profile data set, the profile data set including a plurality of members, each member being a quantitative measure of the amount of a distinct RNA or protein constituent in a panel of constituent…	Part 2
US 8055452	US	8055452	2001	Life Technologies Corporation	G06F 19/20	G06F	NO	YES	Identification, monitoring and treatment of disease and characterization of biological condition using gene expression profiles	identification, monitoring and treatment of disease and characterization of biological condition using gene expression profiles	US	A method provides an index that is indicative of the state of a subject, as to a biological condition, based on a sample from the subject. An embodiment of this method includes: deriving from the sample a profile data set, the profile data set including a plurality of members, each member being a quantitative measure of the amount of a distinct RNA or protein constituent in a panel of constituent…	Part 2
US 2012041687	US	2012041687	1999	LIFE TECHNOLOGIES CORPORATION	G06F 19/10	G06F	NO	YES	IDENTIFICATION, MONITORING AND TREATMENT OF INFECTIOUS DISEASE AND CHARACTERIZATION OF INFLAMMATORY CONDITIONS RELATED TO INFECTIOUS DISEASE USING GENE EXPRESSION PROFILES	identification, monitoring and treatment of infectious disease and characterization of inflammatory conditions related to infectious disease using gene expression profiles	US	A method is provided in various embodiments for determining a profile data set for a subject with infectious disease or inflammatory conditions related to infectious disease based on a sample from the subject, wherein the sample provides a source of RNAs. The method includes using amplification for measuring the amount of RNA corresponding to at least 2 constituents from Table 1. The profile data…	Part 2
US 2003134280	US	2003134280	2000	Gene Logic, Inc.	G06F 19/20	G06F	NO	YES	Identifying drugs for and diagnosis of benign prostatic hyperplasia using gene expression profiles	identifying drugs for and diagnosis of benign prostatic hyperplasia using gene expression profiles	US	The present invention relates to a computer system comprising a database for elucidating changes in gene expression in prostate tissue isolated from patients exhibiting different clinical states of prostate hyperplasia as compared to normal prostate tissue, as well as the identification of individual genes that are differentially expressed in diseased prostate tissue.	Part 2
US 2003134280	US	2003134280	2000	University of Pittsburgh	G06F 19/20	G06F	NO	YES	Identifying drugs for and diagnosis of benign prostatic hyperplasia using gene expression profiles	identifying drugs for and diagnosis of benign prostatic hyperplasia using gene expression profiles	US	The present invention relates to a computer system comprising a database for elucidating changes in gene expression in prostate tissue isolated from patients exhibiting different clinical states of prostate hyperplasia as compared to normal prostate tissue, as well as the identification of individual genes that are differentially expressed in diseased prostate tissue.	Part 2
US 7321830	US	7321830	2000	Gene Logic, Inc.	G06F 19/20	G06F	NO	YES	Identifying drugs for and diagnosis of benign prostatic hyperplasia using gene expression profiles	identifying drugs for and diagnosis of benign prostatic hyperplasia using gene expression profiles	US	The present invention relates to a computer system comprising a database for elucidating changes in gene expression in prostate tissue isolated from patients exhibiting different clinical states of prostate hyperplasia as compared to normal prostate tissue, as well as the identification of individual genes that are differentially expressed in diseased prostate tissue.	Part 2
US 7321830	US	7321830	2000	University of Pittsburgh	G06F 19/20	G06F	NO	YES	Identifying drugs for and diagnosis of benign prostatic hyperplasia using gene expression profiles	identifying drugs for and diagnosis of benign prostatic hyperplasia using gene expression profiles	US	The present invention relates to a computer system comprising a database for elucidating changes in gene expression in prostate tissue isolated from patients exhibiting different clinical states of prostate hyperplasia as compared to normal prostate tissue, as well as the identification of individual genes that are differentially expressed in diseased prostate tissue.	Part 2
US 2003124589	US	2003124589	2001	Abbott Laboratories	G06F 19/20	G06F	NO	YES	Imaging microarrays	imaging microarrays	US	A method of obtaining a corrected image of a microarray includes acquiring an image of a microarray including a target spot, and processing the image to correct for background noise and chip misalignment. The method also includes analyzing the image to identify a target patch, edit debris, and correct for ratio bias; and detecting single copy number variation in the target spot using an objective…	Part 2
US 7636636	US	7636636	2001	Abbott Laboratories	G06F 19/20	G06F	NO	YES	Imaging microarrays	imaging microarrays	US	A method of obtaining a corrected image of a microarray includes acquiring an image of a microarray including a target spot, and processing the image to correct for background noise and chip misalignment. The method also includes analyzing the image to identify a target patch, edit debris, and correct for ratio bias; and detecting single copy number variation in the target spot using an objective…	Part 2
RU 2003108890	RU	2003108890	2001	BARANOVA ANNA VJACHESLAVOVNA	G06F 19/20	G06F	NO	YES	In silico screening for phenotype-associated expressed sequences	in silico screening for phenotype-associated expressed sequences	US	The present invention provides methods for determining whether a nucleic acid sequence is a marker for a phenotype or cell type of interest which comprises providing a database of expressed sequence tag sequences (EST's) from the species; placing said EST's in groups termed clusters based on homology of EST's within each cluster; determining for each cluster the total number of EST's within said …	Part 2
RU 2003108890	RU	2003108890	2001	KOZLOV ANDREY PETROVICH	G06F 19/20	G06F	NO	YES	In silico screening for phenotype-associated expressed sequences	in silico screening for phenotype-associated expressed sequences	US	The present invention provides methods for determining whether a nucleic acid sequence is a marker for a phenotype or cell type of interest which comprises providing a database of expressed sequence tag sequences (EST's) from the species; placing said EST's in groups termed clusters based on homology of EST's within each cluster; determining for each cluster the total number of EST's within said …	Part 2
RU 2003108890	RU	2003108890	2001	KRUKOVSKAYA LARISA LEONIDOVNA	G06F 19/20	G06F	NO	YES	In silico screening for phenotype-associated expressed sequences	in silico screening for phenotype-associated expressed sequences	US	The present invention provides methods for determining whether a nucleic acid sequence is a marker for a phenotype or cell type of interest which comprises providing a database of expressed sequence tag sequences (EST's) from the species; placing said EST's in groups termed clusters based on homology of EST's within each cluster; determining for each cluster the total number of EST's within said …	Part 2
RU 2003108890	RU	2003108890	2001	LOBASHEV ANDREY VLADIMIROVICH	G06F 19/20	G06F	NO	YES	In silico screening for phenotype-associated expressed sequences	in silico screening for phenotype-associated expressed sequences	US	The present invention provides methods for determining whether a nucleic acid sequence is a marker for a phenotype or cell type of interest which comprises providing a database of expressed sequence tag sequences (EST's) from the species; placing said EST's in groups termed clusters based on homology of EST's within each cluster; determining for each cluster the total number of EST's within said …	Part 2
RU 2003108890	RU	2003108890	2001	YANKOVSKY NIKOLAY KAZIMIROVICH	G06F 19/20	G06F	NO	YES	In silico screening for phenotype-associated expressed sequences	in silico screening for phenotype-associated expressed sequences	US	The present invention provides methods for determining whether a nucleic acid sequence is a marker for a phenotype or cell type of interest which comprises providing a database of expressed sequence tag sequences (EST's) from the species; placing said EST's in groups termed clusters based on homology of EST's within each cluster; determining for each cluster the total number of EST's within said …	Part 2
DE 1316909	DE	1316909	2001	Gesellschaft f³r Biotechnologische Forschung mbH (GBF)	G06F 19/16	G06F	NO	YES	In silico screening method for inhibitors of glutamyl-tRNA reductase	in silico screening method for inhibitors of glutamyl-trna reductase	EP	The invention relates to methods for the development of new antibiotics and herbicides and herbicide resistent plants and the improvement of vitamin B12 production based on the three-dimensional crystal structure of glutamyl-tRNA reductase. <IMAGE>	Part 2
JP 2004142362	JP	2004142362	2002	DE HOON MICHIEL	G06F 19/12	G06F	NO	YES	Inferring gene regulatory networks from time-ordered gene expression data using differential equations	inferring gene regulatory networks from time-ordered gene expression data using differential equations	US	Embodiments of methods are provided that can be used to estimate network relationships between genes of an organism using time course expression data and a set of linear differential equations. Aikaike's Information Criterion and mask tools can be used to reduce the number of elements in a matrix by determining which elements are zero or not significantly changed under the conditions of the study…	Part 2
JP 2004142362	JP	2004142362	2002	DE HOON MICHIEL	G06F 19/20	G06F	NO	YES	Inferring gene regulatory networks from time-ordered gene expression data using differential equations	inferring gene regulatory networks from time-ordered gene expression data using differential equations	US	Embodiments of methods are provided that can be used to estimate network relationships between genes of an organism using time course expression data and a set of linear differential equations. Aikaike's Information Criterion and mask tools can be used to reduce the number of elements in a matrix by determining which elements are zero or not significantly changed under the conditions of the study…	Part 2
JP 2004142362	JP	2004142362	2002	IMOTO SEIYA	G06F 19/12	G06F	NO	YES	Inferring gene regulatory networks from time-ordered gene expression data using differential equations	inferring gene regulatory networks from time-ordered gene expression data using differential equations	US	Embodiments of methods are provided that can be used to estimate network relationships between genes of an organism using time course expression data and a set of linear differential equations. Aikaike's Information Criterion and mask tools can be used to reduce the number of elements in a matrix by determining which elements are zero or not significantly changed under the conditions of the study…	Part 2
JP 2004142362	JP	2004142362	2002	IMOTO SEIYA	G06F 19/20	G06F	NO	YES	Inferring gene regulatory networks from time-ordered gene expression data using differential equations	inferring gene regulatory networks from time-ordered gene expression data using differential equations	US	Embodiments of methods are provided that can be used to estimate network relationships between genes of an organism using time course expression data and a set of linear differential equations. Aikaike's Information Criterion and mask tools can be used to reduce the number of elements in a matrix by determining which elements are zero or not significantly changed under the conditions of the study…	Part 2
JP 2004142362	JP	2004142362	2002	MIYANO SATORU	G06F 19/12	G06F	NO	YES	Inferring gene regulatory networks from time-ordered gene expression data using differential equations	inferring gene regulatory networks from time-ordered gene expression data using differential equations	US	Embodiments of methods are provided that can be used to estimate network relationships between genes of an organism using time course expression data and a set of linear differential equations. Aikaike's Information Criterion and mask tools can be used to reduce the number of elements in a matrix by determining which elements are zero or not significantly changed under the conditions of the study…	Part 2
JP 2004142362	JP	2004142362	2002	MIYANO SATORU	G06F 19/20	G06F	NO	YES	Inferring gene regulatory networks from time-ordered gene expression data using differential equations	inferring gene regulatory networks from time-ordered gene expression data using differential equations	US	Embodiments of methods are provided that can be used to estimate network relationships between genes of an organism using time course expression data and a set of linear differential equations. Aikaike's Information Criterion and mask tools can be used to reduce the number of elements in a matrix by determining which elements are zero or not significantly changed under the conditions of the study…	Part 2
FI 1494141	FI	1494141	2003	Medicel Oy	G06F 19/12	G06F	NO	YES	Information management system for biochemical information	information management system for biochemical information	EP	An information management system (=IMS) for managing biochemical information has a first data structure for containing biochemical information as data sets for describing biomaterial and/or biochemical entities. The IMS also has a second data structure (900) for containing project information as data sets for describing experiments (904), each experiment having an experiment input (914) and exper…	Part 2
FI 1494141	FI	1494141	2003	Medicel Oy	G06F 19/12	G06F	NO	YES	Information management system for biochemical information	information management system for biochemical information	EP	An information management system (=IMS) for managing biochemical information has a first data structure for containing biochemical information as data sets for describing biomaterial and/or biochemical entities. The IMS also has a second data structure (900) for containing project information as data sets for describing experiments (904), each experiment having an experiment input (914) and exper…	Part 2
FI 1494159	FI	1494159	2003	Medicel Oy	G06F 19/12	G06F	NO	YES	Information management system for biochemical information	information management system for biochemical information	EP	An information management system for managing biological information (200). The information management system comprises by structured descriptions of biological pathways (700) that are formed of at least pathways (212), biochemical entities (218), connections (216) and interactions (222), such that each pathway (212) relates to one or more connections (216); each connection (216) joins one bioche…	Part 2
FI 1494159	FI	1494159	2003	Medicel Oy	G06F 19/12	G06F	NO	YES	Information management system for biochemical information	information management system for biochemical information	EP	An information management system for managing biological information (200). The information management system comprises by structured descriptions of biological pathways (700) that are formed of at least pathways (212), biochemical entities (218), connections (216) and interactions (222), such that each pathway (212) relates to one or more connections (216); each connection (216) joins one bioche…	Part 2
FI 1494159	FI	1494159	2003	Medicel Oy	G06F 19/12	G06F	NO	YES	Information management system for biochemical information	information management system for biochemical information	EP	An information management system for managing biological information (200). The information management system comprises by structured descriptions of biological pathways (700) that are formed of at least pathways (212), biochemical entities (218), connections (216) and interactions (222), such that each pathway (212) relates to one or more connections (216); each connection (216) joins one bioche…	Part 2
FI 1494160	FI	1494160	2003	Medicel Oy	G06F 19/12	G06F	NO	YES	Information management system for biochemical information	information management system for biochemical information	EP	An information management system [=IMS] for managing biochemical information (200). The IMS comprises structured descriptions of biochemical pathways (700) that are formed of at least pathways (212), biochemical entities (218), connections (216) and interactions (222), such that each pathway (212) relates to one or more connections (216); each connection (216) joins one biochemical entity (218) a…	Part 2
FI 1494160	FI	1494160	2003	Medicel Oy	G06F 19/12	G06F	NO	YES	Information management system for biochemical information	information management system for biochemical information	EP	An information management system [=IMS] for managing biochemical information (200). The IMS comprises structured descriptions of biochemical pathways (700) that are formed of at least pathways (212), biochemical entities (218), connections (216) and interactions (222), such that each pathway (212) relates to one or more connections (216); each connection (216) joins one biochemical entity (218) a…	Part 2
FI 1503302	FI	1503302	2003	Medicel Oy	G06F 19/12	G06F	NO	YES	Information management system for biochemical information	information management system for biochemical information	EP	An information management system for managing biochemical information (200). The biochemical information (200) comprises data sets (202) and each data set comprises a variable value matrix containing variable values organized as rows and columns; a row description list, in a variable description language, of the rows in the variable value matrix; a column description list, in a variable descripti…	Part 2
FI 1503302	FI	1503302	2003	Medicel Oy	G06F 19/12	G06F	NO	YES	Information management system for biochemical information	information management system for biochemical information	EP	An information management system for managing biochemical information (200). The biochemical information (200) comprises data sets (202) and each data set comprises a variable value matrix containing variable values organized as rows and columns; a row description list, in a variable description language, of the rows in the variable value matrix; a column description list, in a variable descripti…	Part 2
FI 1503302	FI	1503302	2003	Medicel Oy	G06F 19/12	G06F	NO	YES	Information management system for biochemical information	information management system for biochemical information	EP	An information management system for managing biochemical information (200). The biochemical information (200) comprises data sets (202) and each data set comprises a variable value matrix containing variable values organized as rows and columns; a row description list, in a variable description language, of the rows in the variable value matrix; a column description list, in a variable descripti…	Part 2
FI 2005010370	FI	2005010370	2003	MEDICEL OY	G06F 19/12	G06F	NO	YES	Information management system for biochemical information	information management system for biochemical information	US	An information management system (=IMS) for managing biochemical information has a first data structure for containing biochemical information as data sets for describing biomaterial and/or biochemical entities. The IMS also has a second data structure (900) for containing project information as data sets for describing experiments (904), each experiment having an experiment input (914) and exper…	Part 2
FI 2005010372	FI	2005010372	2003	Medicel Oy	G06F 19/12	G06F	NO	YES	Information management system for biochemical information	information management system for biochemical information	US	An information management system for managing biochemical information ( 200 ). The biochemical information ( 200 ) comprises data sets ( 202 ) and each data set comprises a variable value matrix containing variable values organized as rows and columns; a row description list, in a variable description language, of the rows in the variable value matrix; a column description list, in a variable des…	Part 2
FI 2005010373	FI	2005010373	2003	MEDICEL OY	G06F 19/12	G06F	NO	YES	Information management system for biochemical information	information management system for biochemical information	US	An information management system [=IMS] for managing biochemical information (200). The IMS comprises structured descriptions of biochemical pathways (700) that are formed of at least pathways (212), biochemical entities (218), connections (216) and interactions (222), such that each pathway (212) relates to one or more connections (216); each connection (216) joins one biochemical entity (218) a…	Part 2
FI 2005192756	FI	2005192756	2003	MEDICEL OY	G06F 19/12	G06F	NO	YES	Information management system for biochemical information	information management system for biochemical information	US	An information management system for managing biological information ( 200 ). The information management system comprises by structured descriptions of biological pathways ( 700 ) that are formed of at least pathways ( 212 ), biochemical entities ( 218 ), connections ( 216 ) and interactions ( 222 ), such that each pathway ( 212 ) relates to one or more connections ( 216 ); each connection ( 216 …	Part 2
FI 7340485	FI	7340485	2003	Medicel Oy	G06F 19/12	G06F	NO	YES	Information management system for biochemical information	information management system for biochemical information	US	An information management system for managing biochemical information ( 200 ). The biochemical information ( 200 ) comprises data sets ( 202 ) and each data set comprises a variable value matrix containing variable values organized as rows and columns; a row description list, in a variable description language, of the rows in the variable value matrix; a column description list, in a variable des…	Part 2
JP 1480155	JP	1480155	2003	CANON KABUSHIKI KAISHA	G06F 19/20	G06F	NO	YES	Information processing apparatus, information processing method, storage medium and program	information processing apparatus, information processing method, storage medium and program	EP	Biological species are determined easily, inexpensively, in a short time, and accurately even if a plurality biological species having base sequences similar to one another exist in a specimen. For achieving such an object, the information processing apparatus according to the present invention is an information processing apparatus processing information about the signal intensity of each probe …	Part 2
JP 1480155	JP	1480155	2003	CANON KABUSHIKI KAISHA	G06F 19/20	G06F	NO	YES	Information processing apparatus, information processing method, storage medium and program	information processing apparatus, information processing method, storage medium and program	EP	Biological species are determined easily, inexpensively, in a short time, and accurately even if a plurality biological species having base sequences similar to one another exist in a specimen. For achieving such an object, the information processing apparatus according to the present invention is an information processing apparatus processing information about the signal intensity of each probe …	Part 2
JP 2005164217	JP	2005164217	2003	CANON KABUSHIKI KAISHA	G06F 19/20	G06F	NO	YES	Information processing apparatus, information processing method, storage medium and program	information processing apparatus, information processing method, storage medium and program	US	Biological species are determined easily, inexpensively, in a short time, and accurately even if a plurality biological species having base sequences similar to one another exist in a specimen. For achieving such an object, the information processing apparatus according to the present invention is an information processing apparatus processing information about the signal intensity of each probe …	Part 2
US 2002155460	US	2002155460	2000	GENENCOR INTERNATIONAL INC.	G06F 19/16	G06F	NO	YES	Information rich libraries	information rich libraries	US	Methods of creating libraries of biological polymers are provided. The construction of a library employs a probability matrix for a reference sequence, and a constraint vector for which is applied to the probability matrix to produce a substitution scheme. The substitution scheme is then used to generate a library comprising substitutions recommended by the substitution scheme. The library member…	Part 2
DE 2019116	DE	2019116	2007	Helmholtz-Zentrum f³r Infektionsforschung GmbH	G06F 19/16	G06F	NO	YES	Inhibitor of the met-receptor and its use	inhibitor of the met-receptor and its use	EP	The present invention relates to inhibitors of the Met-receptor, in particular, the present invention relates to inhibitors of the Met-receptor useful for preventing or treating cancer. In addition, the present invention relates to methods for screening and obtaining said inhibitors using a new binding site for said inhibitor with the Met-receptor. Moreover, the present invention is directed to t…	Part 2
US 2008262205	US	2008262205	2001	Vertex Pharmaceuticals Incorporated	G06F 19/16	G06F	NO	YES	Inhibitors of GSK-3 and crystal structures of GSK-3&bgr; protein and protein complexes	inhibitors of gsk-3 and crystal structures of gsk-3&bgr; protein and protein complexes	US	The present invention relates to inhibitors of GSK-3 and methods for producing these inhibitors. The invention also provides pharmaceutical compositions comprising the inhibitors and methods of utilizing those compositions in the treatment and prevention of various disorders, such as diabetes and Alzheimer's disease. In addition, the invention relates to molecules or molecular complexes which com…	Part 2
US 2010227814	US	2010227814	2001	Vertex Pharmaceuticals Incorporated	G06F 19/16	G06F	NO	YES	Inhibitors of GSK-3 and crystal structures of GSK-3&bgr; protein and protein complexes	inhibitors of gsk-3 and crystal structures of gsk-3&bgr; protein and protein complexes	US	The present invention relates to inhibitors of GSK-3 and methods for producing these inhibitors. The invention also provides pharmaceutical compositions comprising the inhibitors and methods of utilizing those compositions in the treatment and prevention of various disorders, such as diabetes and Alzheimer's disease. In addition, the invention relates to molecules or molecular complexes which com…	Part 2
US 7666647	US	7666647	2001	Vertex Pharmaceuticals Incorporated	G06F 19/16	G06F	NO	YES	Inhibitors of GSK-3 and crystal structures of GSK-3&bgr; protein and protein complexes	inhibitors of gsk-3 and crystal structures of gsk-3&bgr; protein and protein complexes	US	The present invention relates to inhibitors of GSK-3 and methods for producing these inhibitors. The invention also provides pharmaceutical compositions comprising the inhibitors and methods of utilizing those compositions in the treatment and prevention of various disorders, such as diabetes and Alzheimer's disease. In addition, the invention relates to molecules or molecular complexes which com…	Part 2
US 7883881	US	7883881	2001	Vertex Pharmaceuticals Incorporated	G06F 19/16	G06F	NO	YES	Inhibitors of GSK-3 and crystal structures of GSK-3&bgr; protein and protein complexes	inhibitors of gsk-3 and crystal structures of gsk-3&bgr; protein and protein complexes	US	The present invention relates to inhibitors of GSK-3 and methods for producing these inhibitors. The invention also provides pharmaceutical compositions comprising the inhibitors and methods of utilizing those compositions in the treatment and prevention of various disorders, such as diabetes and Alzheimer's disease. In addition, the invention relates to molecules or molecular complexes which com…	Part 2
US 2003125332	US	2003125332	2001	Vertex Pharmaceuticals Incorporated	G06F 19/16	G06F	NO	YES	Inhibitors of GSK-3 and crystal structures of GSK-3beta protein and protein complexes	inhibitors of gsk-3 and crystal structures of gsk-3beta protein and protein complexes	US	The present invention relates to inhibitors of GSK-3 and methods for producing these inhibitors. The invention also provides pharmaceutical compositions comprising the inhibitors and methods of utilizing those compositions in the treatment and prevention of various disorders, such as diabetes and Alzheimer's disease. In addition, the invention relates to molecules or molecular complexes which com…	Part 2
US 2011129896	US	2011129896	2001	VERTEX PHARMACEUTICALS INCORPORATED	G06F 19/16	G06F	NO	YES	INHIBITORS OF GSK-3 AND CRYSTAL STRUCTURES OF GSK-3Beta PROTEIN AND PROTEIN COMPLEXES	inhibitors of gsk-3 and crystal structures of gsk-3beta protein and protein complexes	US	The present invention relates to inhibitors of GSK-3 and methods for producing these inhibitors. The invention also provides pharmaceutical compositions comprising the inhibitors and methods of utilizing those compositions in the treatment and prevention of various disorders, such as diabetes and Alzheimer's disease. In addition, the invention relates to molecules or molecular complexes which com…	Part 2
US 2082743	US	2082743	2001	VERTEX PHARMACEUTICALS INCORPORATED	G06F 19/16	G06F	NO	YES	Inhibitors of GSK-3 and crystal structures of GSK-3beta protein and protein complexes	inhibitors of gsk-3 and crystal structures of gsk-3beta protein and protein complexes	EP	The present invention relates to inhibitors of GSK-3 and methods for producing these inhibitors. The invention also provides pharmaceutical compositions comprising the inhibitors and methods of utilizing those compositions in the treatment and prevention of various disorders, such as diabetes and Alzheimer's disease. In addition, the invention relates to molecules or molecular complexes which com…	Part 2
US 2082743	US	2082743	2001	VERTEX PHARMACEUTICALS INCORPORATED	G06F 19/16	G06F	NO	YES	Inhibitors of GSK-3 and crystal structures of GSK-3beta protein and protein complexes	inhibitors of gsk-3 and crystal structures of gsk-3beta protein and protein complexes	EP	The present invention relates to inhibitors of GSK-3 and methods for producing these inhibitors. The invention also provides pharmaceutical compositions comprising the inhibitors and methods of utilizing those compositions in the treatment and prevention of various disorders, such as diabetes and Alzheimer's disease. In addition, the invention relates to molecules or molecular complexes which com…	Part 2
US 7390808	US	7390808	2001	Vertex Pharmaceuticals Incorporated	G06F 19/16	G06F	NO	YES	Inhibitors of GSK-3 and crystal structures of GSK-3beta protein and protein complexes	inhibitors of gsk-3 and crystal structures of gsk-3beta protein and protein complexes	US	The present invention relates to inhibitors of GSK-3 and methods for producing these inhibitors. The invention also provides pharmaceutical compositions comprising the inhibitors and methods of utilizing those compositions in the treatment and prevention of various disorders, such as diabetes and Alzheimer's disease. In addition, the invention relates to molecules or molecular complexes which com…	Part 2
DE 2002164348	DE	2002164348	2000	HOBSON SCOTT	G06F 19/16	G06F	NO	YES	Inhibitors of viral infection	inhibitors of viral infection	US	The present invention provides a viral RNA-dependent RNA polymerase pharmacophore which is characterized by binding to a conserved interface binding surfaces of a viral RNA-dependent RNA polymerase.	Part 2
US 2002164348	US	2002164348	2000	KIRKEGAARD KARLA	G06F 19/16	G06F	NO	YES	Inhibitors of viral infection	inhibitors of viral infection	US	The present invention provides a viral RNA-dependent RNA polymerase pharmacophore which is characterized by binding to a conserved interface binding surfaces of a viral RNA-dependent RNA polymerase.	Part 2
US 2002164348	US	2002164348	2000	LYLE JOHN	G06F 19/16	G06F	NO	YES	Inhibitors of viral infection	inhibitors of viral infection	US	The present invention provides a viral RNA-dependent RNA polymerase pharmacophore which is characterized by binding to a conserved interface binding surfaces of a viral RNA-dependent RNA polymerase.	Part 2
US 2002164348	US	2002164348	2000	RICHMOND KATHY	G06F 19/16	G06F	NO	YES	Inhibitors of viral infection	inhibitors of viral infection	US	The present invention provides a viral RNA-dependent RNA polymerase pharmacophore which is characterized by binding to a conserved interface binding surfaces of a viral RNA-dependent RNA polymerase.	Part 2
US 2002164348	US	2002164348	2000	SCHULTZ STEVE	G06F 19/16	G06F	NO	YES	Inhibitors of viral infection	inhibitors of viral infection	US	The present invention provides a viral RNA-dependent RNA polymerase pharmacophore which is characterized by binding to a conserved interface binding surfaces of a viral RNA-dependent RNA polymerase.	Part 2
CN 2005182746	CN	2005182746	2003	YU YIN	G06F 19/16	G06F	NO	YES	Integrated database management of protein and ligand structures	integrated database management of protein and ligand structures	US	Systems and methods for storing protein structure information are provided. The system comprises a non-public database storing protein structure information, wherein the non-public database is coupled to a public database of non-proprietary protein structure information and to non-public sources of proprietary protein structure information. The non-public database may also be coupled to a databas…	Part 2
US 2005182746	US	2005182746	2003	EDWARDS DAVID	G06F 19/16	G06F	NO	YES	Integrated database management of protein and ligand structures	integrated database management of protein and ligand structures	US	Systems and methods for storing protein structure information are provided. The system comprises a non-public database storing protein structure information, wherein the non-public database is coupled to a public database of non-proprietary protein structure information and to non-public sources of proprietary protein structure information. The non-public database may also be coupled to a databas…	Part 2
US 2005182746	US	2005182746	2003	KAHN SCOTT D.	G06F 19/16	G06F	NO	YES	Integrated database management of protein and ligand structures	integrated database management of protein and ligand structures	US	Systems and methods for storing protein structure information are provided. The system comprises a non-public database storing protein structure information, wherein the non-public database is coupled to a public database of non-proprietary protein structure information and to non-public sources of proprietary protein structure information. The non-public database may also be coupled to a databas…	Part 2
US 2005182746	US	2005182746	2003	POTTS STEVEN J.	G06F 19/16	G06F	NO	YES	Integrated database management of protein and ligand structures	integrated database management of protein and ligand structures	US	Systems and methods for storing protein structure information are provided. The system comprises a non-public database storing protein structure information, wherein the non-public database is coupled to a public database of non-proprietary protein structure information and to non-public sources of proprietary protein structure information. The non-public database may also be coupled to a databas…	Part 2
US 2005182746	US	2005182746	2003	SZALMA SANDOR	G06F 19/16	G06F	NO	YES	Integrated database management of protein and ligand structures	integrated database management of protein and ligand structures	US	Systems and methods for storing protein structure information are provided. The system comprises a non-public database storing protein structure information, wherein the non-public database is coupled to a public database of non-proprietary protein structure information and to non-public sources of proprietary protein structure information. The non-public database may also be coupled to a databas…	Part 2
US 2011287407	US	2011287407	2010	DIOMICS CORPORATION	G06F 19/10	G06F	NO	YES	INTEGRATED METHODS AND SYSTEMS FOR PROCESSING A MOLECULAR PROFILE	integrated methods and systems for processing a molecular profile	US	An automated and integrated matching of a biological specimen to an individual, can include a collector having substrate materials and configured to selectively collect and release at least one bio-molecular species from a biological specimen; a self-contained mobile automated testing instrument configured to receive the biological specimen and further configured to generate, store and output a m…	Part 2
US 2002174096	US	2002174096	2000	Iconix Pharmaceuticals, Inc.	G06F 19/20	G06F	NO	YES	Interactive correlation of compound information and genomic information	interactive correlation of compound information and genomic information	US	An interactive system for facilitating hypothesis construction by correlating and presenting gene expression data, bioassay data, and compound activity data, and associating gene and compound function information with product information, and facilitating product purchase, is disclosed.	Part 2
US 7054755	US	7054755	2000	Iconix Pharmaceuticals, Inc.	G06F 19/20	G06F	NO	YES	Interactive correlation of compound information and genomic information	interactive correlation of compound information and genomic information	US	An interactive system for facilitating hypothesis construction by correlating and presenting gene expression data, bioassay data, and compound activity data, and associating gene and compound function information with product information, and facilitating product purchase, is disclosed.	Part 2
US 2004072232	US	2004072232	2003	ViaLogy Corp.	G06F 19/20	G06F	NO	YES	Interferometric technique for quantitating biological indicators	interferometric technique for quantitating biological indicators	US	A technique is described for quantitating biological indicators, such as viral load, using interferometric interactions such as quantum resonance interferometry. A diffusion curve for the biological indicator of interest is generated from at least two measurements from a patient sample. In some embodiments, the patient samples are in the form of a microarray output pattern to which the patient sa…	Part 2
US 7047136	US	7047136	2003	ViaLogy Corp.	G06F 19/20	G06F	NO	YES	Interferometric technique for quantitating biological indicators	interferometric technique for quantitating biological indicators	US	A technique is described for quantitating biological indicators, such as viral load, using interferometric interactions such as quantum resonance interferometry. A diffusion curve for the biological indicator of interest is generated from at least two measurements from a patient sample. In some embodiments, the patient samples are in the form of a microarray output pattern to which the patient sa…	Part 2
GB 2005021239	GB	2005021239	2003	THE SECRETARY OF STATE FOR THE HOME DEPARTMENT	G06F 19/18	G06F	NO	YES	Interpretation	interpretation	US	An improved method of comparing a first data set with a second data set is provided, particularly suited for data sets arising from the analysis of DNA samples, in which both first and second data set are compared with one another, the comparison occurring before any processing of the data has occurred. In this way an empirical analysis of the data is provided which does not introduce any of the …	Part 2
GB 2007078607	GB	2007078607	2003	The Secretary of State for the Home Department	G06F 19/18	G06F	NO	YES	Interpretation	interpretation	US	An improved method of comparing a first data set with a second data set is provided, particularly suited for data sets arising from the analysis of DNA samples, in which both first and second data set are compared with one another, the comparison occurring before any processing of the data has occurred. In this way an empirical analysis of the data is provided which does not introduce any of the …	Part 2
JP 1562044	JP	1562044	2004	Ajinomoto Co., Inc.	G06F 19/12	G06F	NO	YES	Intracellular metabolic flux analysis method using substrate labeled with isotope	intracellular metabolic flux analysis method using substrate labeled with isotope	EP	A method for intracellular metabolic flux analysis comprising (a) culturing cells in a medium not containing any isotope-labeled substrate to a target phase of the metabolic flux analysis, (b) adding an isotope-labeled substrate to the medium, and continuing culture and collecting samples from the medium in time course, (c) measuring isotope distribution in an intracellular metabolite contained i…	Part 2
JP 1562044	JP	1562044	2004	Ajinomoto Co., Inc.	G06F 19/12	G06F	NO	YES	Intracellular metabolic flux analysis method using substrate labeled with isotope	intracellular metabolic flux analysis method using substrate labeled with isotope	EP	A method for intracellular metabolic flux analysis comprising (a) culturing cells in a medium not containing any isotope-labeled substrate to a target phase of the metabolic flux analysis, (b) adding an isotope-labeled substrate to the medium, and continuing culture and collecting samples from the medium in time course, (c) measuring isotope distribution in an intracellular metabolite contained i…	Part 2
JP 2005175982	JP	2005175982	2004	IWATANI SHINTARO	G06F 19/12	G06F	NO	YES	Intracellular metabolic flux analysis method using substrate labeled with isotope	intracellular metabolic flux analysis method using substrate labeled with isotope	US	A method for intracellular metabolic flux analysis comprising (a) culturing cells in a medium not containing any isotope-labeled substrate to a target phase of the metabolic flux analysis, (b) adding an isotope-labeled substrate to the medium, and continuing culture and collecting samples from the medium in time course, (c) measuring isotope distribution in an intracellular metabolite contained i…	Part 2
JP 2005175982	JP	2005175982	2004	MATSUI KAZUHIKO	G06F 19/12	G06F	NO	YES	Intracellular metabolic flux analysis method using substrate labeled with isotope	intracellular metabolic flux analysis method using substrate labeled with isotope	US	A method for intracellular metabolic flux analysis comprising (a) culturing cells in a medium not containing any isotope-labeled substrate to a target phase of the metabolic flux analysis, (b) adding an isotope-labeled substrate to the medium, and continuing culture and collecting samples from the medium in time course, (c) measuring isotope distribution in an intracellular metabolite contained i…	Part 2
JP 2005175982	JP	2005175982	2004	USUDA YOSHIHIRO	G06F 19/12	G06F	NO	YES	Intracellular metabolic flux analysis method using substrate labeled with isotope	intracellular metabolic flux analysis method using substrate labeled with isotope	US	A method for intracellular metabolic flux analysis comprising (a) culturing cells in a medium not containing any isotope-labeled substrate to a target phase of the metabolic flux analysis, (b) adding an isotope-labeled substrate to the medium, and continuing culture and collecting samples from the medium in time course, (c) measuring isotope distribution in an intracellular metabolite contained i…	Part 2
US 2001049586	US	2001049586	2000	ROSES ALLEN DAVID	G06F 19/18	G06F	NO	YES	Iterative analysis of non-responding population in the design of pharmacogenetic studies	iterative analysis of non-responding population in the design of pharmacogenetic studies	US	A method of designing human clinical drug trials in which the drug under study is administered to a defined population of test patients who have demonstrated a predisposition to responding to the study drug by virtue of their having one or more genes that have independently been determined to be associated with the desired response.	Part 2
US 2004039554	US	2004039554	2000	ROSES ALLEN DAVID	G06F 19/18	G06F	NO	YES	Iterative analysis of non-responding population in the design of pharmacogenetic studies	iterative analysis of non-responding population in the design of pharmacogenetic studies	US	A method of designing human clinical drug trials in which the drug under study is administered to a defined population of test patients who have demonstrated a predisposition to responding to the study drug by virtue of their having one or more genes that have independently been determined to be associated with the desired response.	Part 2
CA 2003130991	CA	2003130991	2001	REIJERSE FIDEL	G06F 19/18	G06F	NO	YES	Knowledge discovery from data sets	knowledge discovery from data sets	US	A system is disclosed that allows a multi-dimensional data set to be mined as a single dimension data set so that useful information can be derived from that data set in an efficient manner. In one embodiment, the present invention allows for association rules and/or sequential patterns to be generated from M-dimensional data using a 1-dimensional mining process. In one implementation, one or mor…	Part 2
NZ 2003130991	NZ	2003130991	2001	DAVIDGE TIMOTHY	G06F 19/18	G06F	NO	YES	Knowledge discovery from data sets	knowledge discovery from data sets	US	A system is disclosed that allows a multi-dimensional data set to be mined as a single dimension data set so that useful information can be derived from that data set in an efficient manner. In one embodiment, the present invention allows for association rules and/or sequential patterns to be generated from M-dimensional data using a 1-dimensional mining process. In one implementation, one or mor…	Part 2
US 5418944	US	5418944	1992	International Business Machines Corporation	G06F 19/16	G06F	NO	YES	Knowledge-based molecular retrieval system and method using a hierarchy of molecular structures in the knowledge base	knowledge-based molecular retrieval system and method using a hierarchy of molecular structures in the knowledge base	US	A molecular retrieval system and method answering to similarity queries for retrieving molecular structures, stored into a source database (22) and having a required similarity with an input structure, which can contain a set of property regions. A target database (23) stores the molecular structures described in hierarchical way and a knowledge base (24) stores well-known molecular fragments at …	Part 2
IT 0496902	IT	496902	1991	IBM SEMEA S.r.l.	G06F 19/16	G06F	NO	YES	Knowledge-based molecular retrieval system and method.	knowledge-based molecular retrieval system and method.	EP	A molecular retrieval system and method answering to similarity queries for retrieving molecular structures, stored into a source database (22) and having a required similarity with an input structure, which can contain a set of property regions. A target database (23) stores the molecular structures described in hierarchical way and a knowledge base (24) stores well-known molecular fragments at …	Part 2
US 0496902	US	496902	1991	International Business Machines Corporation	G06F 19/16	G06F	NO	YES	Knowledge-based molecular retrieval system and method.	knowledge-based molecular retrieval system and method.	EP	A molecular retrieval system and method answering to similarity queries for retrieving molecular structures, stored into a source database (22) and having a required similarity with an input structure, which can contain a set of property regions. A target database (23) stores the molecular structures described in hierarchical way and a knowledge base (24) stores well-known molecular fragments at …	Part 2
US 2005170379	US	2005170379	2003	Verseon	G06F 19/16	G06F	NO	YES	Lead molecule cross-reaction prediction and optimization system	lead molecule cross-reaction prediction and optimization system	US	A method for the prediction of adverse cross-reactions between lead candidate biomolecules and potential reactant molecules, often biopolymers, is described. In a computational system, reactions are modeled within a suitable environment, in order to determine a reaction profile between a lead candidate molecule and a potential reactant molecule. A risk assessment is then generated for each lead b…	Part 2
US 7751988	US	7751988	2003	Verseon	G06F 19/16	G06F	NO	YES	Lead molecule cross-reaction prediction and optimization system	lead molecule cross-reaction prediction and optimization system	US	A method for the prediction of adverse cross-reactions between lead candidate biomolecules and potential reactant molecules, often biopolymers, is described. In a computational system, reactions are modeled within a suitable environment, in order to determine a reaction profile between a lead candidate molecule and a potential reactant molecule. A risk assessment is then generated for each lead b…	Part 2
GB 2003180803	GB	2003180803	2000	CHAN AH WING EDITH	G06F 19/16	G06F	NO	YES	Lead molecule generation	lead molecule generation	US	The invention concerns a method for generating lead molecules capable of interacting with a target protein of interest. In particular, the method identifies the binding sites of proteins, characterises the types of atomic interactions available within those binding sites, and uses this information as a means of identifying lead molecules predicted to be capable of interaction with these proteins.…	Part 2
GB 2003180803	GB	2003180803	2000	LASKOWSKI ROMAN ALEKSANDER	G06F 19/16	G06F	NO	YES	Lead molecule generation	lead molecule generation	US	The invention concerns a method for generating lead molecules capable of interacting with a target protein of interest. In particular, the method identifies the binding sites of proteins, characterises the types of atomic interactions available within those binding sites, and uses this information as a means of identifying lead molecules predicted to be capable of interaction with these proteins.…	Part 2
US 2004067507	US	2004067507	2002	DERBEL MAHER	G06F 19/18	G06F	NO	YES	Liver inflammation predictive genes	liver inflammation predictive genes	US	The invention provides toxicity predictive genes that can be used to predict toxicity in response to one more agents. The invention provides for a method of predicting the liver toxicity In Vivo or In Vitro to an agent. The method comprises obtaining a biological sample from an individual, cell culture or explant treated with the agent. The expression of one or more liver toxicity predictive gene…	Part 2
US 2004067507	US	2004067507	2002	DERBEL MAHER	G06F 19/20	G06F	NO	YES	Liver inflammation predictive genes	liver inflammation predictive genes	US	The invention provides toxicity predictive genes that can be used to predict toxicity in response to one more agents. The invention provides for a method of predicting the liver toxicity In Vivo or In Vitro to an agent. The method comprises obtaining a biological sample from an individual, cell culture or explant treated with the agent. The expression of one or more liver toxicity predictive gene…	Part 2
US 2004067507	US	2004067507	2002	KIER LARRY D.	G06F 19/18	G06F	NO	YES	Liver inflammation predictive genes	liver inflammation predictive genes	US	The invention provides toxicity predictive genes that can be used to predict toxicity in response to one more agents. The invention provides for a method of predicting the liver toxicity In Vivo or In Vitro to an agent. The method comprises obtaining a biological sample from an individual, cell culture or explant treated with the agent. The expression of one or more liver toxicity predictive gene…	Part 2
US 2004067507	US	2004067507	2002	KIER LARRY D.	G06F 19/20	G06F	NO	YES	Liver inflammation predictive genes	liver inflammation predictive genes	US	The invention provides toxicity predictive genes that can be used to predict toxicity in response to one more agents. The invention provides for a method of predicting the liver toxicity In Vivo or In Vitro to an agent. The method comprises obtaining a biological sample from an individual, cell culture or explant treated with the agent. The expression of one or more liver toxicity predictive gene…	Part 2
US 2004067507	US	2004067507	2002	NOLAN TIMOTHY D.	G06F 19/18	G06F	NO	YES	Liver inflammation predictive genes	liver inflammation predictive genes	US	The invention provides toxicity predictive genes that can be used to predict toxicity in response to one more agents. The invention provides for a method of predicting the liver toxicity In Vivo or In Vitro to an agent. The method comprises obtaining a biological sample from an individual, cell culture or explant treated with the agent. The expression of one or more liver toxicity predictive gene…	Part 2
US 2004067507	US	2004067507	2002	NOLAN TIMOTHY D.	G06F 19/20	G06F	NO	YES	Liver inflammation predictive genes	liver inflammation predictive genes	US	The invention provides toxicity predictive genes that can be used to predict toxicity in response to one more agents. The invention provides for a method of predicting the liver toxicity In Vivo or In Vitro to an agent. The method comprises obtaining a biological sample from an individual, cell culture or explant treated with the agent. The expression of one or more liver toxicity predictive gene…	Part 2
US 2004067507	US	2004067507	2002	SANKAR USHA	G06F 19/18	G06F	NO	YES	Liver inflammation predictive genes	liver inflammation predictive genes	US	The invention provides toxicity predictive genes that can be used to predict toxicity in response to one more agents. The invention provides for a method of predicting the liver toxicity In Vivo or In Vitro to an agent. The method comprises obtaining a biological sample from an individual, cell culture or explant treated with the agent. The expression of one or more liver toxicity predictive gene…	Part 2
US 2004067507	US	2004067507	2002	SANKAR USHA	G06F 19/20	G06F	NO	YES	Liver inflammation predictive genes	liver inflammation predictive genes	US	The invention provides toxicity predictive genes that can be used to predict toxicity in response to one more agents. The invention provides for a method of predicting the liver toxicity In Vivo or In Vitro to an agent. The method comprises obtaining a biological sample from an individual, cell culture or explant treated with the agent. The expression of one or more liver toxicity predictive gene…	Part 2
IE 2011307184	IE	2011307184	2008	NELLCOR PURITAN BENNETT IRELAND	G06F 19/10	G06F	NO	YES	LOW PERFUSION SIGNAL PROCESSING SYSTEMS AND METHODS	low perfusion signal processing systems and methods	US	In some embodiments, systems and methods for identifying a low perfusion condition are provided by transforming a signal using a wavelet transform to generate a scalogram. A pulse band and adjacent marker regions in the scalogram are identified. Characteristics of the marker regions are used to detect the existence of a lower perfusion condition. If such a condition is detected, an event may be t…	Part 2
US 2001047398	US	2001047398	2000	RUBENSTEIN STEWART D.	G06F 19/16	G06F	NO	YES	Managing chemical information and commerce	managing chemical information and commerce	US	A description of a chemical substance is acquired and a user's selection of a user interface menu item is detected. The user interface menu item pertains to a Web server having access to data for chemical substances. Based on the detection, a request is submitted to the Web server for information based on the description of the chemical substance. A response is received from the Web server that i…	Part 2
US 1630709	US	1630709	1999	Aventis Pharmaceuticals Inc.	G06F 19/20	G06F	NO	YES	Mathematical analysis for the estimation of changes in the level of gene expression	mathematical analysis for the estimation of changes in the level of gene expression	EP	The present invention relates to a highly accurate and reproducible mathematically-based methodology for quantifying the levels of differential gene expression from microassay protocols. Specifically, the present invention provides a simple deductive approach, grounded in a Bayesian framework, to circumvent the heuristic-based limitation of previous methodologies. Rather than seeking a point-esti…	Part 2
US 1630709	US	1630709	1999	Aventis Pharmaceuticals Inc.	G06F 19/20	G06F	NO	YES	Mathematical analysis for the estimation of changes in the level of gene expression	mathematical analysis for the estimation of changes in the level of gene expression	EP	The present invention relates to a highly accurate and reproducible mathematically-based methodology for quantifying the levels of differential gene expression from microassay protocols. Specifically, the present invention provides a simple deductive approach, grounded in a Bayesian framework, to circumvent the heuristic-based limitation of previous methodologies. Rather than seeking a point-esti…	Part 2
US 1630709	US	1630709	1999	Aventis Pharmaceuticals Inc.	G06F 19/20	G06F	NO	YES	Mathematical analysis for the estimation of changes in the level of gene expression	mathematical analysis for the estimation of changes in the level of gene expression	EP	The present invention relates to a highly accurate and reproducible mathematically-based methodology for quantifying the levels of differential gene expression from microassay protocols. Specifically, the present invention provides a simple deductive approach, grounded in a Bayesian framework, to circumvent the heuristic-based limitation of previous methodologies. Rather than seeking a point-esti…	Part 2
US 2003023386	US	2003023386	2001	ARANIBAR NELLY	G06F 19/12	G06F	NO	YES	Metabolome profiling methods using chromatographic and spectroscopic data in pattern recognition analysis	metabolome profiling methods using chromatographic and spectroscopic data in pattern recognition analysis	US	Methods are provided that apply neural network technology to recognize small metabolic changes in microorganisms, plants or animals to detect changes induced by pesticide (herbicide, insecticide, fungicide) treatment, genetic modification, environmental stress, and other external or internal factors that have influence on metabolite concentrations. The method implements recognition of nuclear mag…	Part 2
US 2003023386	US	2003023386	2001	OTT KARL-HEINZ	G06F 19/12	G06F	NO	YES	Metabolome profiling methods using chromatographic and spectroscopic data in pattern recognition analysis	metabolome profiling methods using chromatographic and spectroscopic data in pattern recognition analysis	US	Methods are provided that apply neural network technology to recognize small metabolic changes in microorganisms, plants or animals to detect changes induced by pesticide (herbicide, insecticide, fungicide) treatment, genetic modification, environmental stress, and other external or internal factors that have influence on metabolite concentrations. The method implements recognition of nuclear mag…	Part 2
US 2003023386	US	2003023386	2001	STOCKTON GERALD	G06F 19/12	G06F	NO	YES	Metabolome profiling methods using chromatographic and spectroscopic data in pattern recognition analysis	metabolome profiling methods using chromatographic and spectroscopic data in pattern recognition analysis	US	Methods are provided that apply neural network technology to recognize small metabolic changes in microorganisms, plants or animals to detect changes induced by pesticide (herbicide, insecticide, fungicide) treatment, genetic modification, environmental stress, and other external or internal factors that have influence on metabolite concentrations. The method implements recognition of nuclear mag…	Part 2
US 2004215398	US	2004215398	2001	Emerald BioStructures, Inc.	G06F 19/16	G06F	NO	YES	Method and a system for automating the execution of AMoRe over a heterogenous network of computers	method and a system for automating the execution of amore over a heterogenous network of computers	US	This invention encompasses an apparatus for creating a database containing the results of distributed molecular replacement searches, which comprise data input system for inputting the results of distributed molecular replacement searches and related information and a database generator coupled to said data input system for receiving the results of distributed molecular replacement searches and r…	Part 2
US 7203683	US	7203683	2001	Emerald BioStructures, Inc.	G06F 19/16	G06F	NO	YES	Method and a system for automating the execution of AMoRe over a heterogenous network of computers	method and a system for automating the execution of amore over a heterogenous network of computers	US	This invention encompasses an apparatus for creating a database containing the results of distributed molecular replacement searches, which comprise data input system for inputting the results of distributed molecular replacement searches and related information and a database generator coupled to said data input system for receiving the results of distributed molecular replacement searches and r…	Part 2
SE 2003165952	SE	2003165952	2000	BAUREN GORAN	G06F 19/20	G06F	NO	YES	Method and an alggorithm for mrna expression analysis	method and an alggorithm for mrna expression analysis	US	A method for identifying mRNA molecules present in a sample, and also for quantifying the expression levels of the mRNA molecules. A profile of gene identities and/or expression levels is produced by generating two independent patterns characteristic of the population of mRNA molecules expressed in the sample and analysing these patterns using a combinatorial algorithm. Gene expression by differe…	Part 2
SE 2003165952	SE	2003165952	2000	ERNFORS PATRIK	G06F 19/20	G06F	NO	YES	Method and an alggorithm for mrna expression analysis	method and an alggorithm for mrna expression analysis	US	A method for identifying mRNA molecules present in a sample, and also for quantifying the expression levels of the mRNA molecules. A profile of gene identities and/or expression levels is produced by generating two independent patterns characteristic of the population of mRNA molecules expressed in the sample and analysing these patterns using a combinatorial algorithm. Gene expression by differe…	Part 2
SE 2003165952	SE	2003165952	2000	LINNARSSON STEN	G06F 19/20	G06F	NO	YES	Method and an alggorithm for mrna expression analysis	method and an alggorithm for mrna expression analysis	US	A method for identifying mRNA molecules present in a sample, and also for quantifying the expression levels of the mRNA molecules. A profile of gene identities and/or expression levels is produced by generating two independent patterns characteristic of the population of mRNA molecules expressed in the sample and analysing these patterns using a combinatorial algorithm. Gene expression by differe…	Part 2
DE 1605385	DE	1605385	2004	Kayser, Klaus, Prof. Dr.	G06F 19/20	G06F	NO	YES	Method and apparatus for an automated and self-controlled quantification system of molecular biological images and functions	method and apparatus for an automated and self-controlled quantification system of molecular biological images and functions	EP		Part 2
DE 1605385	DE	1605385	2004	Thymed GmbH	G06F 19/20	G06F	NO	YES	Method and apparatus for an automated and self-controlled quantification system of molecular biological images and functions	method and apparatus for an automated and self-controlled quantification system of molecular biological images and functions	EP		Part 2
US 2005119835	US	2005119835	2003	Verseon, LLC	G06F 19/18	G06F	NO	YES	Method and apparatus for analysis of molecular combination based on computational estimation of electrostatic affinity using basis expansions	method and apparatus for analysis of molecular combination based on computational estimation of electrostatic affinity using basis expansions	US	A method and apparatus for analysis of molecular combinations featuring two or more molecular subsets is described. The computational method estimates the electrostatic affinity of the system via utilization of a basis expansion representing charge density and electrostatic potential functions associated with the first and second molecular subsets in a coordinate system. An electrostatic affinity…	Part 2
US 2005119835	US	2005119835	2003	Verseon, LLC	G06F 19/16	G06F	NO	YES	Method and apparatus for analysis of molecular combination based on computational estimation of electrostatic affinity using basis expansions	method and apparatus for analysis of molecular combination based on computational estimation of electrostatic affinity using basis expansions	US	A method and apparatus for analysis of molecular combinations featuring two or more molecular subsets is described. The computational method estimates the electrostatic affinity of the system via utilization of a basis expansion representing charge density and electrostatic potential functions associated with the first and second molecular subsets in a coordinate system. An electrostatic affinity…	Part 2
US 6970790	US	6970790	2003	Verseon, LLC	G06F 19/18	G06F	NO	YES	Method and apparatus for analysis of molecular combination based on computational estimation of electrostatic affinity using basis expansions	method and apparatus for analysis of molecular combination based on computational estimation of electrostatic affinity using basis expansions	US	A method and apparatus for analysis of molecular combinations featuring two or more molecular subsets is described. The computational method estimates the electrostatic affinity of the system via utilization of a basis expansion representing charge density and electrostatic potential functions associated with the first and second molecular subsets in a coordinate system. An electrostatic affinity…	Part 2
US 6970790	US	6970790	2003	Verseon, LLC	G06F 19/16	G06F	NO	YES	Method and apparatus for analysis of molecular combination based on computational estimation of electrostatic affinity using basis expansions	method and apparatus for analysis of molecular combination based on computational estimation of electrostatic affinity using basis expansions	US	A method and apparatus for analysis of molecular combinations featuring two or more molecular subsets is described. The computational method estimates the electrostatic affinity of the system via utilization of a basis expansion representing charge density and electrostatic potential functions associated with the first and second molecular subsets in a coordinate system. An electrostatic affinity…	Part 2
US 2005119834	US	2005119834	2003	Verseon	G06F 19/16	G06F	NO	YES	Method and apparatus for analysis of molecular combination based on computations of shape complementarity using basis expansions	method and apparatus for analysis of molecular combination based on computations of shape complementarity using basis expansions	US	A method and apparatus for analysis of molecular combinations featuring two or more molecular subsets is described. The method computes the shape complementarity of the system utilizing a basis expansion representing molecular shapes of the first and second molecular subsets in a coordinate system. The precomputed sets of translated expansion coefficients for the first molecular subset are first …	Part 2
US 7890313	US	7890313	2003	Verseon	G06F 19/16	G06F	NO	YES	Method and apparatus for analysis of molecular combination based on computations of shape complementarity using basis expansions	method and apparatus for analysis of molecular combination based on computations of shape complementarity using basis expansions	US	A method and apparatus for analysis of molecular combinations featuring two or more molecular subsets is described. The method computes the shape complementarity of the system utilizing a basis expansion representing molecular shapes of the first and second molecular subsets in a coordinate system. The precomputed sets of translated expansion coefficients for the first molecular subset are first …	Part 2
US 2005119837	US	2005119837	2003	Verseon	G06F 19/16	G06F	NO	YES	Method and apparatus for analysis of molecular configurations and combinations	method and apparatus for analysis of molecular configurations and combinations	US	Computing units are determined for performing molecular docking calculations in parallel with the number of computing units and the width of the data paths allocated by relative complexity of operations. Data can be expected to arrive at downstream computing units as it is needed, leading to higher utilization of computing units. Computing units are hardware components that are specific to a calc…	Part 2
US 2012116742	US	2012116742	2003	Verseon	G06F 19/16	G06F	NO	YES	METHOD AND APPARATUS FOR ANALYSIS OF MOLECULAR CONFIGURATIONS AND COMBINATIONS	method and apparatus for analysis of molecular configurations and combinations	US	Method and apparatus for the efficient computation of values for affinity functions for two or more molecular subsets of a molecular configuration, are provided. Either one or both of molecular subsets may be selected from a molecule library. Affinity engines can compute the affinity values, and can be synchronized in order to maximize utilization of processing power available in the affinity eng…	Part 2
US 2381382	US	2381382	2003	VERSEON	G06F 19/16	G06F	NO	YES	Method and apparatus for analysis of molecular configurations and combinations	method and apparatus for analysis of molecular configurations and combinations	EP	A method for the prediction of adverse cross-reactions between lead candidate biomolecules and potential reactant molecules, often biopolymers, is described. In a computational system, reactions are modeled within a suitable environment, in order to determine a reaction profile between a lead candidate molecule and a potential reactant molecule. A risk assessment is then generated for each lead b…	Part 2
US 8036867	US	8036867	2003	Verseon	G06F 19/16	G06F	NO	YES	Method and apparatus for analysis of molecular configurations and combinations	method and apparatus for analysis of molecular configurations and combinations	US	Computing units are determined for performing molecular docking calculations in parallel with the number of computing units and the width of the data paths allocated by relative complexity of operations. Data can be expected to arrive at downstream computing units as it is needed, leading to higher utilization of computing units. Computing units are hardware components that are specific to a calc…	Part 2
US 1406201	US	1406201	1999	Vialogy Corporation	G06F 19/20	G06F	NO	YES	Method and apparatus for analyzing hybridized biochip patterns using resonance interactions	method and apparatus for analyzing hybridized biochip patterns using resonance interactions	EP	A technique is disclosed for determining the presence of specific constituents within an output pattern generated from a detected image of a biological sample applied to a microarray, where the output pattern comprises signals associated with noise, and signals associated with the biological sample which have intensities both greater and less than intensities of signals associated with noise. The…	Part 2
US 1406201	US	1406201	1999	Vialogy Corporation	G06F 19/20	G06F	NO	YES	Method and apparatus for analyzing hybridized biochip patterns using resonance interactions	method and apparatus for analyzing hybridized biochip patterns using resonance interactions	EP	A technique is disclosed for determining the presence of specific constituents within an output pattern generated from a detected image of a biological sample applied to a microarray, where the output pattern comprises signals associated with noise, and signals associated with the biological sample which have intensities both greater and less than intensities of signals associated with noise. The…	Part 2
US 6136541	US	6136541	1999	ViaLogy Corporation	G06F 19/20	G06F	NO	YES	Method and apparatus for analyzing hybridized biochip patterns using resonance interactions employing quantum expressor functions	method and apparatus for analyzing hybridized biochip patterns using resonance interactions employing quantum expressor functions	US	A technique is described for identifying mutations, if any, present in a biological sample, from a pre-selected set of known mutations. The method can be applied to DNA, RNA and peptide nucleic acid (PNA) microarrays. The method analyzes a dot spectrogram representative of quantized hybridization activity of oligonucleotides in the sample to identify the mutations. In accordance with the method, …	Part 2
GB 2261670	GB	2261670	2003	Cambridge Enterprise Limited	G06F 19/16	G06F	NO	YES	Method and apparatus for assessing polypeptide aggregation	method and apparatus for assessing polypeptide aggregation	EP	A method for designing a polypeptide by identifying a part of an amino acid sequence which is predicted to promote aggregation of a polypeptide defined by said sequence, the method comprising determining first aggregation propensities for a plurality of parts of said sequence; modifying said amino acid sequence and repeating said aggregation propensity determining for each said modified sequence;…	Part 2
GB 2261670	GB	2261670	2003	Cambridge Enterprise Limited	G06F 19/16	G06F	NO	YES	Method and apparatus for assessing polypeptide aggregation	method and apparatus for assessing polypeptide aggregation	EP	A method for designing a polypeptide by identifying a part of an amino acid sequence which is predicted to promote aggregation of a polypeptide defined by said sequence, the method comprising determining first aggregation propensities for a plurality of parts of said sequence; modifying said amino acid sequence and repeating said aggregation propensity determining for each said modified sequence;…	Part 2
JP 2010023468	JP	2010023468	2004	Advanced Telecommunications Research Institute International	G06F 19/10	G06F	NO	YES	Method and apparatus for chemical genetic programming	method and apparatus for chemical genetic programming	US	A chemical genetic programming method is provided, which enables programming by the application of a chemical genetic algorithm. The method performs transcription of tRNA from a second portion of DNA, translates amino acids based on a third portion of DNA and an aminoacyl-tRNA table, updates the aminoacyl-tRNA table by a reaction of amino acids and tRNAs, generates a phenotype tree by translation…	Part 2
JP 2010023468	JP	2010023468	2004	National Institute of Information and Communications Technology	G06F 19/10	G06F	NO	YES	Method and apparatus for chemical genetic programming	method and apparatus for chemical genetic programming	US	A chemical genetic programming method is provided, which enables programming by the application of a chemical genetic algorithm. The method performs transcription of tRNA from a second portion of DNA, translates amino acids based on a third portion of DNA and an aminoacyl-tRNA table, updates the aminoacyl-tRNA table by a reaction of amino acids and tRNAs, generates a phenotype tree by translation…	Part 2
JP 8108151	JP	8108151	2004	Advanced Telecommunications Research Institute International	G06F 19/10	G06F	NO	YES	Method and apparatus for chemical genetic programming	method and apparatus for chemical genetic programming	US	A chemical genetic programming method is provided, which enables programming by the application of a chemical genetic algorithm. The method performs transcription of tRNA from a second portion of DNA, translates amino acids based on a third portion of DNA and an aminoacyl-tRNA table, updates the aminoacyl-tRNA table by a reaction of amino acids and tRNAs, generates a phenotype tree by translation…	Part 2
JP 8108151	JP	8108151	2004	National Institute of Information and Communications Technology	G06F 19/10	G06F	NO	YES	Method and apparatus for chemical genetic programming	method and apparatus for chemical genetic programming	US	A chemical genetic programming method is provided, which enables programming by the application of a chemical genetic algorithm. The method performs transcription of tRNA from a second portion of DNA, translates amino acids based on a third portion of DNA and an aminoacyl-tRNA table, updates the aminoacyl-tRNA table by a reaction of amino acids and tRNAs, generates a phenotype tree by translation…	Part 2
AU 2003104475	AU	2003104475	2001	LEONG CLEMENT	G06F 19/12	G06F	NO	YES	Method and apparatus for computer modeling of an adaptive immune response	method and apparatus for computer modeling of an adaptive immune response	US	The present invention relates generally to a computer model of an adaptive immune response. One embodiment of the invention relates to a computer model of an adaptive immune response within the framework of signals conveyed at the site of antigen exposure. Another embodiment of the model includes a representation of complex physiological regulatory mechanisms related to, for example, cellular dyn…	Part 2
US 2003104475	US	2003104475	2001	KELLY SCOTT D.	G06F 19/12	G06F	NO	YES	Method and apparatus for computer modeling of an adaptive immune response	method and apparatus for computer modeling of an adaptive immune response	US	The present invention relates generally to a computer model of an adaptive immune response. One embodiment of the invention relates to a computer model of an adaptive immune response within the framework of signals conveyed at the site of antigen exposure. Another embodiment of the model includes a representation of complex physiological regulatory mechanisms related to, for example, cellular dyn…	Part 2
US 2003104475	US	2003104475	2001	KLINKE DAVID J.	G06F 19/12	G06F	NO	YES	Method and apparatus for computer modeling of an adaptive immune response	method and apparatus for computer modeling of an adaptive immune response	US	The present invention relates generally to a computer model of an adaptive immune response. One embodiment of the invention relates to a computer model of an adaptive immune response within the framework of signals conveyed at the site of antigen exposure. Another embodiment of the model includes a representation of complex physiological regulatory mechanisms related to, for example, cellular dyn…	Part 2
US 2003104475	US	2003104475	2001	LEWIS ANNETTE K.	G06F 19/12	G06F	NO	YES	Method and apparatus for computer modeling of an adaptive immune response	method and apparatus for computer modeling of an adaptive immune response	US	The present invention relates generally to a computer model of an adaptive immune response. One embodiment of the invention relates to a computer model of an adaptive immune response within the framework of signals conveyed at the site of antigen exposure. Another embodiment of the model includes a representation of complex physiological regulatory mechanisms related to, for example, cellular dyn…	Part 2
US 2003104475	US	2003104475	2001	OKINO MILES S.	G06F 19/12	G06F	NO	YES	Method and apparatus for computer modeling of an adaptive immune response	method and apparatus for computer modeling of an adaptive immune response	US	The present invention relates generally to a computer model of an adaptive immune response. One embodiment of the invention relates to a computer model of an adaptive immune response within the framework of signals conveyed at the site of antigen exposure. Another embodiment of the model includes a representation of complex physiological regulatory mechanisms related to, for example, cellular dyn…	Part 2
US 2003104475	US	2003104475	2001	PATERSON THOMAS S.	G06F 19/12	G06F	NO	YES	Method and apparatus for computer modeling of an adaptive immune response	method and apparatus for computer modeling of an adaptive immune response	US	The present invention relates generally to a computer model of an adaptive immune response. One embodiment of the invention relates to a computer model of an adaptive immune response within the framework of signals conveyed at the site of antigen exposure. Another embodiment of the model includes a representation of complex physiological regulatory mechanisms related to, for example, cellular dyn…	Part 2
US 2003104475	US	2003104475	2001	SHODA LISL K.M.	G06F 19/12	G06F	NO	YES	Method and apparatus for computer modeling of an adaptive immune response	method and apparatus for computer modeling of an adaptive immune response	US	The present invention relates generally to a computer model of an adaptive immune response. One embodiment of the invention relates to a computer model of an adaptive immune response within the framework of signals conveyed at the site of antigen exposure. Another embodiment of the model includes a representation of complex physiological regulatory mechanisms related to, for example, cellular dyn…	Part 2
US 2003104475	US	2003104475	2001	STOKES CYNTHIA	G06F 19/12	G06F	NO	YES	Method and apparatus for computer modeling of an adaptive immune response	method and apparatus for computer modeling of an adaptive immune response	US	The present invention relates generally to a computer model of an adaptive immune response. One embodiment of the invention relates to a computer model of an adaptive immune response within the framework of signals conveyed at the site of antigen exposure. Another embodiment of the model includes a representation of complex physiological regulatory mechanisms related to, for example, cellular dyn…	Part 2
US 2003104475	US	2003104475	2001	STRUEMPER HERBERT K.	G06F 19/12	G06F	NO	YES	Method and apparatus for computer modeling of an adaptive immune response	method and apparatus for computer modeling of an adaptive immune response	US	The present invention relates generally to a computer model of an adaptive immune response. One embodiment of the invention relates to a computer model of an adaptive immune response within the framework of signals conveyed at the site of antigen exposure. Another embodiment of the model includes a representation of complex physiological regulatory mechanisms related to, for example, cellular dyn…	Part 2
US 2008201122	US	2008201122	2001	Entelos, Inc.	G06F 19/12	G06F	NO	YES	Method and Apparatus for Computer Modeling of an Adaptive Immune Response	method and apparatus for computer modeling of an adaptive immune response	US	The present invention relates generally to a computer model of an adaptive immune response. One embodiment of the invention relates to a computer model of an adaptive immune response within the framework of signals conveyed at the site of antigen exposure. Another embodiment of the model includes a representation of complex physiological regulatory mechanisms related to, for example, cellular dyn…	Part 2
US 2001056329	US	2001056329	1997	SMELLIE ANDREW S.	G06F 19/16	G06F	NO	YES	METHOD AND APPARATUS FOR CONFORMATIONALLY ANALYZING MOLECULAR FRAGMENTS	method and apparatus for conformationally analyzing molecular fragments	US	According to an embodiment of the present invention, a method for determining a conformation for a molecular structure is provided. The method includes a variety of steps such as computationally decomposing the molecular structure into fragments. A step of normalizing each of the fragments in order to form normalized fragments is also included. The step of determining at least one or possibly man…	Part 2
US 2001056329	US	2001056329	1997	TEIG STEVEN L.	G06F 19/16	G06F	NO	YES	METHOD AND APPARATUS FOR CONFORMATIONALLY ANALYZING MOLECULAR FRAGMENTS	method and apparatus for conformationally analyzing molecular fragments	US	According to an embodiment of the present invention, a method for determining a conformation for a molecular structure is provided. The method includes a variety of steps such as computationally decomposing the molecular structure into fragments. A step of normalizing each of the fragments in order to form normalized fragments is also included. The step of determining at least one or possibly man…	Part 2
DE 1386972	DE	1386972	2002	Noxxon Pharma AG	G06F 19/18	G06F	NO	YES	Method and apparatus for designing a nucleic acid having a desired property	method and apparatus for designing a nucleic acid having a desired property	EP	A method for finding spiegelmers, wherein said method comprises: representing a first generation of a population of a variety of sequences in a computer readable form; synthesizing said a first generation as a set of spiegelmers measuring the fitness of each of said synthesized population members which respect to a certain function in connection with a target substance by an assay which is sensit…	Part 2
LU 1209610	LU	1209610	2000	Clairbio Capital Management	G06F 19/18	G06F	NO	YES	Method and apparatus for determining affinity data between a ligand and a target	method and apparatus for determining affinity data between a ligand and a target	EP	The apparatus includes a calculator for receiving information representative of a target and of a ligand that might interact with the target at a receptor site. The calculator determines an affinity value representative of the association energy between the target and the ligand on the basis of the received information. A comparator delivers data representative of affinity level between the targe…	Part 2
LU 1209610	LU	1209610	2000	Clairbio Capital Management	G06F 19/18	G06F	NO	YES	Method and apparatus for determining affinity data between a ligand and a target	method and apparatus for determining affinity data between a ligand and a target	EP	The apparatus includes a calculator for receiving information representative of a target and of a ligand that might interact with the target at a receptor site. The calculator determines an affinity value representative of the association energy between the target and the ligand on the basis of the received information. A comparator delivers data representative of affinity level between the targe…	Part 2
LU 1209610	LU	1209610	2000	Valentin Capital Management	G06F 19/18	G06F	NO	YES	Method and apparatus for determining affinity data between a ligand and a target	method and apparatus for determining affinity data between a ligand and a target	EP	The apparatus includes a calculator for receiving information representative of a target and of a ligand that might interact with the target at a receptor site. The calculator determines an affinity value representative of the association energy between the target and the ligand on the basis of the received information. A comparator delivers data representative of affinity level between the targe…	Part 2
LU 1209610	LU	1209610	2000	Valentin Capital Management	G06F 19/18	G06F	NO	YES	Method and apparatus for determining affinity data between a ligand and a target	method and apparatus for determining affinity data between a ligand and a target	EP	The apparatus includes a calculator for receiving information representative of a target and of a ligand that might interact with the target at a receptor site. The calculator determines an affinity value representative of the association energy between the target and the ligand on the basis of the received information. A comparator delivers data representative of affinity level between the targe…	Part 2
JP 1089211	JP	1089211	1999	HITACHI SOFTWARE ENGINEERING CO., LTD.	G06F 19/20	G06F	NO	YES	Method and apparatus for displaying gene expression patterns	method and apparatus for displaying gene expression patterns	EP	The present invention aims at finding out and effectively displaying that different genes give the same expression for having the same function at one time point but give different expressions at another time point for having different roles. Furthermore, the present invention aims at automatically extracting brief groups of clusters from the clustering results of gene expression pattern data so …	Part 2
JP 1089211	JP	1089211	1999	HITACHI SOFTWARE ENGINEERING CO., LTD.	G06F 19/20	G06F	NO	YES	Method and apparatus for displaying gene expression patterns	method and apparatus for displaying gene expression patterns	EP	The present invention aims at finding out and effectively displaying that different genes give the same expression for having the same function at one time point but give different expressions at another time point for having different roles. Furthermore, the present invention aims at automatically extracting brief groups of clusters from the clustering results of gene expression pattern data so …	Part 2
JP 1089211	JP	1089211	1999	HITACHI SOFTWARE ENGINEERING CO., LTD.	G06F 19/20	G06F	NO	YES	Method and apparatus for displaying gene expression patterns	method and apparatus for displaying gene expression patterns	EP	The present invention aims at finding out and effectively displaying that different genes give the same expression for having the same function at one time point but give different expressions at another time point for having different roles. Furthermore, the present invention aims at automatically extracting brief groups of clusters from the clustering results of gene expression pattern data so …	Part 2
JP 7031847	JP	7031847	1999	Hitachi Software Engineering Co., Ltd.	G06F 19/20	G06F	NO	YES	Method and apparatus for displaying gene expression patterns	method and apparatus for displaying gene expression patterns	US	The present invention discloses a method for displaying gene expression patterns of multiple genes that change according to the experiment cases, where a first axis represents the genes and a second axis represents the experiment cases. The method comprises two steps. The first step consists of designating a segment along the second axis in the expression pattern data of the multiple genes. The s…	Part 2
US 6245511	US	6245511	1999	Gulati; Sandeep	G06F 19/20	G06F	NO	YES	Method and apparatus for exponentially convergent therapy effectiveness monitoring using DNA microarray based viral load measurements	method and apparatus for exponentially convergent therapy effectiveness monitoring using dna microarray based viral load measurements	US	A technique is described for determining the effectiveness of medical therapy and dosage formulations by analyzing dot spectrograms representative of quantized hybridization activity in biological samples, such as DNA, RNA, or other protein biomolecular array samples, taken at different times from a patient undergoing the medical therapy. This technique enables disease progression analysis based …	Part 2
GB 1968237	GB	1968237	2002	E-Therapeutics plc	G06F 19/12	G06F	NO	YES	Method and apparatus for identifying components of a network having high importance for network integrity	method and apparatus for identifying components of a network having high importance for network integrity	EP	A method of network analysis, which includes storing network data defining a plurality of nodes and a plurality of links between said nodes, processing said stored network data to divide said nodes into a number of sets of nodes, each of said sets of nodes comprising nodes having more similar patterns of connections with other nodes in the same set of nodes than nodes in other sets, identifying n…	Part 2
GB 1968237	GB	1968237	2002	E-Therapeutics plc	G06F 19/12	G06F	NO	YES	Method and apparatus for identifying components of a network having high importance for network integrity	method and apparatus for identifying components of a network having high importance for network integrity	EP	A method of network analysis, which includes storing network data defining a plurality of nodes and a plurality of links between said nodes, processing said stored network data to divide said nodes into a number of sets of nodes, each of said sets of nodes comprising nodes having more similar patterns of connections with other nodes in the same set of nodes than nodes in other sets, identifying n…	Part 2
GB 1968237	GB	1968237	2002	E-Therapeutics plc	G06F 19/12	G06F	NO	YES	Method and apparatus for identifying components of a network having high importance for network integrity	method and apparatus for identifying components of a network having high importance for network integrity	EP	A method of network analysis, which includes storing network data defining a plurality of nodes and a plurality of links between said nodes, processing said stored network data to divide said nodes into a number of sets of nodes, each of said sets of nodes comprising nodes having more similar patterns of connections with other nodes in the same set of nodes than nodes in other sets, identifying n…	Part 2
GB 2028792	GB	2028792	2002	E-Therapeutics plc	G06F 19/12	G06F	NO	YES	Method and apparatus for identifying components of a network having high importance for network integrity	method and apparatus for identifying components of a network having high importance for network integrity	EP	A method of network analysis is disclosed. Initially (S4-1) network data defining a plurality of nodes and a plurality of links between said nodes is stored. A cluster value is then determined for a number of sets of cluster data, each set of cluster data associating each of said nodes with, the extent to which the same cluster values are associated with nodes not connected to each other and the …	Part 2
GB 2154824	GB	2154824	2002	E-Therapeutics plc	G06F 19/12	G06F	NO	YES	Method and apparatus for identifying components of a network having high importance for network integrity	method and apparatus for identifying components of a network having high importance for network integrity	EP	Network data (s4-1) defining a plurality of nodes and a plurality of links between said nodes is stored. The stored network data is then processed (s4-3) to determine for each of said links a value, wherein said determined values are indicative of the proportions of paths between said nodes in said network which pass through each of said links relative to paths between said nodes in said network …	Part 2
GB 2154824	GB	2154824	2002	E-Therapeutics plc	G06F 19/12	G06F	NO	YES	Method and apparatus for identifying components of a network having high importance for network integrity	method and apparatus for identifying components of a network having high importance for network integrity	EP	Network data (s4-1) defining a plurality of nodes and a plurality of links between said nodes is stored. The stored network data is then processed (s4-3) to determine for each of said links a value, wherein said determined values are indicative of the proportions of paths between said nodes in said network which pass through each of said links relative to paths between said nodes in said network …	Part 2
GB 2157734	GB	2157734	2002	E-Therapeutics plc	G06F 19/12	G06F	NO	YES	Method and apparatus for identifying components of a network having high importance for network integrity	method and apparatus for identifying components of a network having high importance for network integrity	EP	Network data (s4-1) defining a plurality of nodes and a plurality of links between the nodes is stored. The stored network data is then processed to determine (s4-2 - s 4-5) a set of nodes of importance for the structural integrity of the network defined by the stored network data by comparing network features associated with the nodes of said network with defined criteria of network features ass…	Part 2
GB 2157734	GB	2157734	2002	E-Therapeutics plc	G06F 19/12	G06F	NO	YES	Method and apparatus for identifying components of a network having high importance for network integrity	method and apparatus for identifying components of a network having high importance for network integrity	EP	Network data (s4-1) defining a plurality of nodes and a plurality of links between the nodes is stored. The stored network data is then processed to determine (s4-2 - s 4-5) a set of nodes of importance for the structural integrity of the network defined by the stored network data by comparing network features associated with the nodes of said network with defined criteria of network features ass…	Part 2
GB 2157734	GB	2157734	2002	E-Therapeutics plc	G06F 19/12	G06F	NO	YES	Method and apparatus for identifying components of a network having high importance for network integrity	method and apparatus for identifying components of a network having high importance for network integrity	EP	Network data (s4-1) defining a plurality of nodes and a plurality of links between the nodes is stored. The stored network data is then processed to determine (s4-2 - s 4-5) a set of nodes of importance for the structural integrity of the network defined by the stored network data by comparing network features associated with the nodes of said network with defined criteria of network features ass…	Part 2
GB 2363980	GB	2363980	2002	E-Therapeutics plc	G06F 19/12	G06F	NO	YES	Method and apparatus for identifying components of a network having high importance for network integrity	method and apparatus for identifying components of a network having high importance for network integrity	EP	Initially network data (s4-1) defining a plurality of nodes and a plurality of links between the nodes is stored. The stored network data is then processed to identify (s4-2 - s 4-5) a set of nodes of importance for the structural integrity of the network defined by the stored network data. The set of nodes of importance may include: hub nodes in the network (s4-2); nodes in the network that are …	Part 2
US 1406200	US	1406200	1999	Vialogy Corporation	G06F 19/20	G06F	NO	YES	Method and apparatus for interpreting DNA microarray patterns	method and apparatus for interpreting dna microarray patterns	EP	A technique is disclosed for determining the presence of specific constituents within an output pattern generated from a detected image of a biological sample applied to a microarray, where the output pattern comprises signals associated with noise, and signals associated with the biological sample which have intensities both greater and less than intensities of signals associated with noise. The…	Part 2
US 1406200	US	1406200	1999	Vialogy Corporation	G06F 19/20	G06F	NO	YES	Method and apparatus for interpreting DNA microarray patterns	method and apparatus for interpreting dna microarray patterns	EP	A technique is disclosed for determining the presence of specific constituents within an output pattern generated from a detected image of a biological sample applied to a microarray, where the output pattern comprises signals associated with noise, and signals associated with the biological sample which have intensities both greater and less than intensities of signals associated with noise. The…	Part 2
US 6142681	US	6142681	1999	ViaLogy Corporation	G06F 19/20	G06F	NO	YES	Method and apparatus for interpreting hybridized bioelectronic DNA microarray patterns using self-scaling convergent reverberant dynamics	method and apparatus for interpreting hybridized bioelectronic dna microarray patterns using self-scaling convergent reverberant dynamics	US	A technique is described for identifying mutations, if any, present in a biological sample, from a pre-selected set of known mutations. The method can be applied to DNA, RNA and peptide nucleic acid (PNA) microarrays. The method analyzes a dot spectrogram representative of quantized hybridization activity of oligonucleotides in the sample to identify the mutations. In accordance with the method, …	Part 2
US 1406199	US	1406199	1999	Vialogy Corporation	G06F 19/20	G06F	NO	YES	Method and apparatus for monitoring therapy effectiveness	method and apparatus for monitoring therapy effectiveness	EP	A technique is disclosed for determining the level of a biological indicator, such as viral load, within a patient sample applied to a microarray, where the microarray has a plurality of elements that emit data indicative of viral load, based on digitized output patterns from the microarray. The technique interferometrically enhances the output patterns to cause interference between the output pa…	Part 2
US 1406199	US	1406199	1999	Vialogy Corporation	G06F 19/20	G06F	NO	YES	Method and apparatus for monitoring therapy effectiveness	method and apparatus for monitoring therapy effectiveness	EP	A technique is disclosed for determining the level of a biological indicator, such as viral load, within a patient sample applied to a microarray, where the microarray has a plurality of elements that emit data indicative of viral load, based on digitized output patterns from the microarray. The technique interferometrically enhances the output patterns to cause interference between the output pa…	Part 2
US 1396800	US	1396800	1997	Affymetrix, Inc.	G06F 19/20	G06F	NO	YES	Method and apparatus for providing a bioinformatics database	method and apparatus for providing a bioinformatics database	EP	System and method organizes information relating to polymer probe array chips including oligonucleotide array chips. A database model (102) is provided which organizes information relating to sample preparation (114), chip layout, application of samples to chips, scanning of chips (118), expression analysis of chip results (120), etc. The model is readily translatable into database languages such…	Part 2
US 1396800	US	1396800	1997	Affymetrix, Inc.	G06F 19/20	G06F	NO	YES	Method and apparatus for providing a bioinformatics database	method and apparatus for providing a bioinformatics database	EP	System and method organizes information relating to polymer probe array chips including oligonucleotide array chips. A database model (102) is provided which organizes information relating to sample preparation (114), chip layout, application of samples to chips, scanning of chips (118), expression analysis of chip results (120), etc. The model is readily translatable into database languages such…	Part 2
US 2002012456	US	2002012456	1997	Affymetrix, Inc.	G06F 19/20	G06F	NO	YES	Method and apparatus for providing a bioinformatics database	method and apparatus for providing a bioinformatics database	US	System and method for organizing information relating to polymer probe array chips including oligonucleotide array chips. A database model is provided which organizes information relating to sample preparation, chip layout, application of samples to chips, scanning of chips, expression analysis of chip results, etc. The model is readily translatable into database languages such as SQL. The databa…	Part 2
US 2003125882	US	2003125882	1997	Affymetrix, Inc.	G06F 19/20	G06F	NO	YES	Method and apparatus for providing a bioinformatics database	method and apparatus for providing a bioinformatics database	US	System and method for organizing information relating to polymer probe array chips including oligonucleotide array chips. A database model is provided which organizes information relating to sample preparation, chip layout, application of samples to chips, scanning of chips, expression analysis of chip results, etc. The model is readily translatable into database languages such as SQL. The databa…	Part 2
US 2005157915	US	2005157915	1997	Affymetrix, Inc.	G06F 19/20	G06F	NO	YES	Method and apparatus for providing a bioinformatics database	method and apparatus for providing a bioinformatics database	US	System and method for organizing information relating to polymer probe array chips including oligonucleotide array chips. A database model is provided which organizes information relating to sample preparation, chip layout, application of samples to chips, scanning of chips, expression analysis of chip results, etc. The model is readily translatable into database languages such as SQL. The databa…	Part 2
US 6229911	US	6229911	1997	Affymetrix, Inc.	G06F 19/20	G06F	NO	YES	Method and apparatus for providing a bioinformatics database	method and apparatus for providing a bioinformatics database	US	System and method for organizing information relating to polymer probe array chips including oligonucleotide array chips. A database model is provided which organizes information relating to sample preparation, chip layout, application of samples to chips, scanning of chips, expression analysis of chip results, etc. The model is readily translatable into database languages such as SQL. The databa…	Part 2
US 6567540	US	6567540	1997	Affymetrix, Inc.	G06F 19/20	G06F	NO	YES	Method and apparatus for providing a bioinformatics database	method and apparatus for providing a bioinformatics database	US	System and method for organizing information relating to polymer probe array chips including oligonucleotide array chips. A database model is provided which organizes information relating to sample preparation, chip layout, application of samples to chips, scanning of chips, expression analysis of chip results, etc. The model is readily translatable into database languages such as SQL. The databa…	Part 2
US 6882742	US	6882742	1997	Affymetrix, Inc.	G06F 19/20	G06F	NO	YES	Method and apparatus for providing a bioinformatics database	method and apparatus for providing a bioinformatics database	US	System and method for organizing information relating to polymer probe array chips including oligonucleotide array chips. A database model is provided which organizes information relating to sample preparation, chip layout, application of samples to chips, scanning of chips, expression analysis of chip results, etc. The model is readily translatable into database languages such as SQL. The databa…	Part 2
US 7215804	US	7215804	1997	Affymetrix, Inc.	G06F 19/20	G06F	NO	YES	Method and apparatus for providing a bioinformatics database	method and apparatus for providing a bioinformatics database	US	System and method for organizing information relating to polymer probe array chips including oligonucleotide array chips. A database model is provided which organizes information relating to sample preparation, chip layout, application of samples to chips, scanning of chips, expression analysis of chip results, etc. The model is readily translatable into database languages such as SQL. The databa…	Part 2
DE 1271344	DE	1271344	2001	Kelman Gesellschaft f³r Geninformation mbH	G06F 19/18	G06F	NO	YES	Method and device for automatically processing and outputting electronic data	method and device for automatically processing and outputting electronic data	EP	Computer processing and outputting (I) comprising calling up sequence of electronic interrogation data and the several sequences of electronic test data from the data bank to the computer, is new. <??>All the data is electronically processed to detect automatically which divided sequence of the divisible data from the electronic interrogation data is associated with each of the several sequences …	Part 2
DE 1271343	DE	1271343	2001	Kelman Gesellschaft f³r Geninformation mbH	G06F 19/18	G06F	NO	YES	Method and device for automatically processing and outputting electronic data sets	method and device for automatically processing and outputting electronic data sets	EP	Automatic electronic processing (M) comprising a keyword user input is automatically detected, is new. <??>The first sequence of electronic interrogation data is called up using a computer. A first node is constructed electronically from this data. First electronic signals are produced automatically to output a graphical representation of the first node. The second succession of electronic interr…	Part 2
DE 2363821	DE	2363821	2002	GENEART AG	G06F 19/18	G06F	NO	YES	Method and device for optimising a nucleotide sequence for expressing a protein	method and device for optimising a nucleotide sequence for expressing a protein	EP	Computer optimization of a nucleotide sequence for a protein comprises generating a test sequence; establishing positions corresponding to codons to be optimized; generating further test sequences by replacing one or more of these codons with another codon for the same amino acid; evaluating the test sequences with a quality function to determine the optimum sequence; establishing codons of the o…	Part 2
DE 2363821	DE	2363821	2002	GENEART AG	G06F 19/18	G06F	NO	YES	Method and device for optimising a nucleotide sequence for expressing a protein	method and device for optimising a nucleotide sequence for expressing a protein	EP	Computer optimization of a nucleotide sequence for a protein comprises generating a test sequence; establishing positions corresponding to codons to be optimized; generating further test sequences by replacing one or more of these codons with another codon for the same amino acid; evaluating the test sequences with a quality function to determine the optimum sequence; establishing codons of the o…	Part 2
US 2005228592	US	2005228592	2003	Verseon	G06F 19/18	G06F	NO	YES	Method and device for partitioning a molecule	method and device for partitioning a molecule	US	A method for partitioning a molecular subset is described. The partitioning method takes into account molecular structure and its manner of storage and transmission, transformations to be applied to the molecular subset and their implementation, and constraints imposed by the implementation of the partitioning method. Using this method, a molecular subset can be stored, transmitted, and processed…	Part 2
US 2005228592	US	2005228592	2003	Verseon	G06F 19/16	G06F	NO	YES	Method and device for partitioning a molecule	method and device for partitioning a molecule	US	A method for partitioning a molecular subset is described. The partitioning method takes into account molecular structure and its manner of storage and transmission, transformations to be applied to the molecular subset and their implementation, and constraints imposed by the implementation of the partitioning method. Using this method, a molecular subset can be stored, transmitted, and processed…	Part 2
US 2002143472	US	2002143472	2000	The Brigham & Women's Hospital, Inc.	G06F 19/20	G06F	NO	YES	Method and display for multivariate classification	method and display for multivariate classification	US	The present invention represents a new approach to data analysis for multivariate classification, particularly as used in medical diagnostics. The invention is in part an intuitive decision making tool for rapid classification of objects (e.g., cell, tissue or tumor samples) from evaluation of many simultaneous variables (e.g., quantitative gene expression profiles). The data analysis methods of …	Part 2
US 6868342	US	6868342	2000	The Brigham & Women's Hospital, Inc.	G06F 19/20	G06F	NO	YES	Method and display for multivariate classification	method and display for multivariate classification	US	The present invention represents a new approach to data analysis for multivariate classification, particularly as used in medical diagnostics. The invention is in part an intuitive decision making tool for rapid classification of objects (e.g., cell, tissue or tumor samples) from evaluation of many simultaneous variables (e.g., quantitative gene expression profiles). The data analysis methods of …	Part 2
US 2005153328	US	2005153328	2003	MMI GENOMICS, INC.	G06F 19/18	G06F	NO	YES	Method and markers for determining the genotype of horned/polled cattle	method and markers for determining the genotype of horned/polled cattle	US	Provided herein are methods to discover and use single nucleotide polymorphisms (SNP) for determining the genotype of a horned/polled ruminant subject. The present invention further provides specific nucleic acid sequences, SNPs, and SNP patterns that can be used for determining the genotype of a horned/polled ruminant subject.	Part 2
JP 2003182066	JP	2003182066	2000	KONISHI TOMOKAZU	G06F 19/20	G06F	NO	YES	Method and processing gene expression data, and processing programs	method and processing gene expression data, and processing programs	US	A background computing section 32 of an analyzing apparatus 10 computes such a background value that a normal probability graph, based on a cumulative frequency ratio of subtracted values obtained by subtracting the background value from each of values representative of signal intensities on the spot arranged on a DNA chip, has a predetermined linearity. The logarithmically converted values of th…	Part 2
DE 1329835	DE	1329835	2002	Genonyme GmbH	G06F 19/18	G06F	NO	YES	Method and system for anonymously administrating medical test results and user-enabled health risk assessment	method and system for anonymously administrating medical test results and user-enabled health risk assessment	EP	The application relates to a method and apparatus for anonymously administering at least one test for one or more users. The method comprises a first step of registering (210) the users by recording, in a first repository (90), their identity data. In a next step, a kit is forwarded (230) to each of the users without referencing the identity data. The kit comprises (i) instructions on and (ii) ma…	Part 2
US 1465089	US	1465089	2003	Accelrys Inc.	G06F 19/16	G06F	NO	YES	Method and system for atom matching for reactant and product atomic and molecular systems	method and system for atom matching for reactant and product atomic and molecular systems	EP	The present invention refers to methods and systems for matching atoms in a system of reactant atoms with atoms in a system of product atoms, wherein the matching is accomplished by a chain of matching algorithms that may include unique atom matching, matching regions of common topology, and matching atoms based on similarity of geometry.	Part 2
BM 2005214788	BM	2005214788	2003	IRM, LLC	G06F 19/16	G06F	NO	YES	Method and system for clustering and rescaling for molecular analysis	method and system for clustering and rescaling for molecular analysis	US	Methods and/or systems for modeling molecular systems and/or other physical systems using scaling optimization.	Part 2
IL 2002013663	IL	2002013663	2001	ERLICH PORAT	G06F 19/16	G06F	NO	YES	Method and system for evaluation of electrical conductivity of DNA sequences	method and system for evaluation of electrical conductivity of dna sequences	US	Methods and a system for evaluating the electrical conductivity of a defined DNA sequence are disclosed. The method comprises the step of calculating the degree of asymmetry of the defined DNA sequence. A system for determining a measure of electrical conductivity of a defined DNA sequence is disclosed which comprises a computer containing within a memory device within it, an algorithm capable of…	Part 2
US 2010173318	US	2010173318	2001	The Penn State Research Foundation	G06F 19/12	G06F	NO	YES	Method and system for modeling cellular metabolism	method and system for modeling cellular metabolism	US	This invention relates to methods and systems for in silico or bioinformatic modeling of cellular metabolism. The invention includes methods and systems for modeling cellular metabolism of an organism, comprising constructing a flux balance analysis model, and applying constraints to the flux balance analysis model, the constraints selected from the set consisting of: qualitative kinetic informat…	Part 2
US 8086414	US	8086414	2001	The Penn State Research Foundation	G06F 19/12	G06F	NO	YES	Method and system for modeling cellular metabolism	method and system for modeling cellular metabolism	US	This invention relates to methods and systems for in silico or bioinformatic modeling of cellular metabolism. The invention includes methods and systems for modeling cellular metabolism of an organism, comprising constructing a flux balance analysis model, and applying constraints to the flux balance analysis model, the constraints selected from the set consisting of: qualitative kinetic informat…	Part 2
US 2003208454	US	2003208454	2000	JONES HYWEL B.	G06F 19/18	G06F	NO	YES	Method and system for populating a database for further medical characterization	method and system for populating a database for further medical characterization	US	A database is populated for further medical characterization through a world wide network of computers. The database is populated with a plurality of user health information from a plurality of users. The user health information includes genetic data and phenotypic data for a user. The database is populated at least in part through browsing activities of the plurality of users on the world wide n…	Part 2
US 2003208454	US	2003208454	2000	KEAN JAMES R.	G06F 19/18	G06F	NO	YES	Method and system for populating a database for further medical characterization	method and system for populating a database for further medical characterization	US	A database is populated for further medical characterization through a world wide network of computers. The database is populated with a plurality of user health information from a plurality of users. The user health information includes genetic data and phenotypic data for a user. The database is populated at least in part through browsing activities of the plurality of users on the world wide n…	Part 2
US 2003208454	US	2003208454	2000	RIENHOFF HUGH Y.	G06F 19/18	G06F	NO	YES	Method and system for populating a database for further medical characterization	method and system for populating a database for further medical characterization	US	A database is populated for further medical characterization through a world wide network of computers. The database is populated with a plurality of user health information from a plurality of users. The user health information includes genetic data and phenotypic data for a user. The database is populated at least in part through browsing activities of the plurality of users on the world wide n…	Part 2
US 1167969	US	1167969	2000	PFIZER INC.	G06F 19/16	G06F	NO	YES	Method and system for predicting pharmacokinetic properties	method and system for predicting pharmacokinetic properties	EP	This invention provides a method for predicting pharmacokinetic properties of molecules comprising the steps of: (a) preparing 2D-structures of molecules used as a training set; (b) constructing a 2D-fingerprint by counting the number of structural descriptors that potentially relate to a pharmacokinetic property, either manually or automatically using internally developed macro; wherein said str…	Part 2
US 2002192671	US	2002192671	2001	CASTLE ARTHUR L.	G06F 19/20	G06F	NO	YES	Method and system for predicting the biological activity, including toxicology and toxicity, of substances	method and system for predicting the biological activity, including toxicology and toxicity, of substances	US	A method for assessing toxicity and toxicology of a substance is disclosed comprising: exposing a set of at least two genes to the substance; monitoring the response of each gene in the set of genes to the substance; analyzing the variance of the response to the substance for each gene using contrast analysis; constructing a summary score for each gene in the set of genes; performing a logistic r…	Part 2
US 2002192671	US	2002192671	2001	ELASHOFF MICHAEL	G06F 19/20	G06F	NO	YES	Method and system for predicting the biological activity, including toxicology and toxicity, of substances	method and system for predicting the biological activity, including toxicology and toxicity, of substances	US	A method for assessing toxicity and toxicology of a substance is disclosed comprising: exposing a set of at least two genes to the substance; monitoring the response of each gene in the set of genes to the substance; analyzing the variance of the response to the substance for each gene using contrast analysis; constructing a summary score for each gene in the set of genes; performing a logistic r…	Part 2
US 5884230	US	5884230	1996	Immunex Corporation	G06F 19/16	G06F	NO	YES	Method and system for protein modeling	method and system for protein modeling	US	A method in a computer system for modeling a three-dimensional structure of a model protein is provided. In one embodiment, the modeling is based upon a three-dimensional structure of a template protein and an amino acid sequence alignment of the model protein and the template protein. For each amino acid in the model protein, when the template protein has an amino acid aligned with the amino aci…	Part 2
US 2003074363	US	2003074363	1997	AFFYMETRIX, INC.	G06F 19/20	G06F	NO	YES	Method and system for providing a polymorphism database	method and system for providing a polymorphism database	US	Systems and methods for organizing information relating to study of polymorphisms. A database model is provided which interrelates information about one or more of, e.g, subjects from whom samples are extracted, primers used in extracting the DNA from the subjects, about the samples themselves, about experiments done on samples, about particular oligonucleotide probe arrays used to perform experi…	Part 2
US 6484183	US	6484183	1997	Affymetrix, Inc.	G06F 19/20	G06F	NO	YES	Method and system for providing a polymorphism database	method and system for providing a polymorphism database	US	Systems and methods for organizing information relating to study of polymorphisms. A database model is provided which interrelates information about one or more of, e.g, subjects from whom samples are extracted, primers used in extracting the DNA from the subjects, about the samples themselves, about experiments done on samples, about particular oligonucleotide probe arrays used to perform experi…	Part 2
US 2001018642	US	2001018642	1997	BALABAN DAVID	G06F 19/20	G06F	NO	YES	Method and system for providing a probe array chip design database	method and system for providing a probe array chip design database	US	Systems and method for organizing information relating to the design of polymer probe array chips including oligonucleotide array chips. A database model is provided which organizes information interrelating probes on a chip, genomic items investigated by the chip, and sequence information relating to the design of the chip. The model is readily translatable into database languages such as SQL. T…	Part 2
US 2001018642	US	2001018642	1997	CHEUNG GLORIA	G06F 19/20	G06F	NO	YES	Method and system for providing a probe array chip design database	method and system for providing a probe array chip design database	US	Systems and method for organizing information relating to the design of polymer probe array chips including oligonucleotide array chips. A database model is provided which organizes information interrelating probes on a chip, genomic items investigated by the chip, and sequence information relating to the design of the chip. The model is readily translatable into database languages such as SQL. T…	Part 2
US 2001018642	US	2001018642	1997	DAI JOSIE	G06F 19/20	G06F	NO	YES	Method and system for providing a probe array chip design database	method and system for providing a probe array chip design database	US	Systems and method for organizing information relating to the design of polymer probe array chips including oligonucleotide array chips. A database model is provided which organizes information interrelating probes on a chip, genomic items investigated by the chip, and sequence information relating to the design of the chip. The model is readily translatable into database languages such as SQL. T…	Part 2
US 2001018642	US	2001018642	1997	HUBBELL EARL	G06F 19/20	G06F	NO	YES	Method and system for providing a probe array chip design database	method and system for providing a probe array chip design database	US	Systems and method for organizing information relating to the design of polymer probe array chips including oligonucleotide array chips. A database model is provided which organizes information interrelating probes on a chip, genomic items investigated by the chip, and sequence information relating to the design of the chip. The model is readily translatable into database languages such as SQL. T…	Part 2
US 2001018642	US	2001018642	1997	MITTMAN MICHAEL	G06F 19/20	G06F	NO	YES	Method and system for providing a probe array chip design database	method and system for providing a probe array chip design database	US	Systems and method for organizing information relating to the design of polymer probe array chips including oligonucleotide array chips. A database model is provided which organizes information interrelating probes on a chip, genomic items investigated by the chip, and sequence information relating to the design of the chip. The model is readily translatable into database languages such as SQL. T…	Part 2
US 6188783	US	6188783	1997	Affymetrix, Inc.	G06F 19/20	G06F	NO	YES	Method and system for providing a probe array chip design database	method and system for providing a probe array chip design database	US	Systems and method for organizing information relating to the design of polymer probe array chips including oligonucleotide array chips. A database model is provided which organizes information interrelating probes on a chip, genomic items investigated by the chip, and sequence information relating to the design of the chip. The model is readily translatable into database languages such as SQL. T…	Part 2
CH 1211627	CH	1211627	2000	TheraSTrat AG	G06F 19/18	G06F	NO	YES	Method and system for registration, identifying and processing of drug specific data	method and system for registration, identifying and processing of drug specific data	EP	The invention relates to a method for registration, identifying and processing of drug specific data and for making drugs available to individual patients without severe adverse drug reactions. The invention relates also to a system for carrying out such a method. According to the present invention, the system comprises a master database correlating patterns of gene expression and genetic polymor…	Part 2
CH 1211627	CH	1211627	2000	TheraSTrat AG	G06F 19/16	G06F	NO	YES	Method and system for registration, identifying and processing of drug specific data	method and system for registration, identifying and processing of drug specific data	EP	The invention relates to a method for registration, identifying and processing of drug specific data and for making drugs available to individual patients without severe adverse drug reactions. The invention relates also to a system for carrying out such a method. According to the present invention, the system comprises a master database correlating patterns of gene expression and genetic polymor…	Part 2
CH 1211627	CH	1211627	2000	TheraSTrat AG	G06F 19/20	G06F	NO	YES	Method and system for registration, identifying and processing of drug specific data	method and system for registration, identifying and processing of drug specific data	EP	The invention relates to a method for registration, identifying and processing of drug specific data and for making drugs available to individual patients without severe adverse drug reactions. The invention relates also to a system for carrying out such a method. According to the present invention, the system comprises a master database correlating patterns of gene expression and genetic polymor…	Part 2
CH 2002095261	CH	2002095261	2000	BAGATTO DARIO	G06F 19/20	G06F	NO	YES	Method and system for registration, identifying and processing of drug specific data	method and system for registration, identifying and processing of drug specific data	US	The invention relates to a method for registration, identifying and processing of drug specific data and for making drugs available to individual patients without severe adverse drug reactions. The invention relates also to a system for carrying out such a method. According to the present invention, the system comprises a master database correlating patterns of gene expression and genetic polymor…	Part 2
[truncated: 1,009 more rows]

## Sheet: Figure 10
IPC	Weighted count
[truncated: 22 more rows]
